# Supplementary material for: (1,2,3,4-Tetra­hydro­isoquinoline-2-carbo­dithio­ato-κ2 S,S′)(thio­cyanato-κN)(tri­phenyl­phosphane)nickel(II)
Source: Acta Crystallogr Sect E Struct Rep Online. 2011 Nov 30;67(Pt 12):m1882. doi: 10.1107/S1600536811050550 (PMC3238766; doi:10.1107/S1600536811050550)
Supplement: Supplementary file 1 [file e-67-m1882-sup1.cif]

##############################################################################
#                                                                            #
# This CIF contains the data in a paper accepted for publication in          #
# Acta Crystallographica Section E. It conforms to the requirements of       #
# Notes for Authors for Acta Crystallographica Section E, and has been       #
# peer reviewed under the auspices of the IUCr Commission on Journals.       #
#                                                                            #
# Full details of the Crystallographic Information File format               #
# are given in the paper "The Crystallographic Information File (CIF):       #
# a New Standard Archive File for Crystallography" by S. R. Hall, F. H.      #
# Allen and I. D. Brown [Acta Cryst. (1991), A47, 655-685].                  #
#                                                                            #
# The current version of the core CIF dictionary is obtainable from          #
# ftp://ftp.iucr.org/pub/cif_core.dic.                                       #
#                                                                            #
# Software is freely available for graphical display of the structure(s)     #
# in this CIF. For information consult the CIF software page                 #
# http://www.iucr.org/resources/cif/software.                                #
#                                                                            #
# This file may be used for bona fide research purposes within the           #
# scientific community so long as proper attribution is given to the journal # 
# article from which it was obtained.                                        #
#                                                                            #
##############################################################################
data_I
_audit_creation_method     SHELXL-97
_chemical_name_systematic
;
(1,2,3,4-Tetrahydroisoquinoline-2-carbodithioato-
\k^2^<i>S</i>,<i>S</i>')(thiocyanato-\k<i>N</i>)(triphenylphosphane)nickel(II)
;
_chemical_name_common     ?
_chemical_formula_moiety     'C29 H25 N2 Ni P S3'
_chemical_formula_sum     'C29 H25 N2 Ni P S3'
_chemical_formula_iupac     '[Ni (C10 H10 N S2) (N C S) (C18 H15 P)]'
_chemical_formula_weight     587.37
_chemical_melting_point     ?
_symmetry_cell_setting     monoclinic
_symmetry_space_group_name_H-M     'P 21/n'
_symmetry_space_group_name_Hall     '-P 2yn'
loop_
    _symmetry_equiv_pos_as_xyz
    'x, y, z'
    '-x+1/2, y+1/2, -z+1/2'
    '-x, -y, -z'
    'x-1/2, -y-1/2, z-1/2'
_cell_length_a     13.7981(4)
_cell_length_b     13.1429(4)
_cell_length_c     14.9447(4)
_cell_angle_alpha     90.00
_cell_angle_beta     91.693(2)
_cell_angle_gamma     90.00
_cell_volume     2708.99(13)
_cell_formula_units_Z     4
_cell_measurement_reflns_used     8723
_cell_measurement_theta_min     2.5
_cell_measurement_theta_max     26.3
_cell_measurement_temperature     292(2)
_exptl_crystal_description     Block
_exptl_crystal_colour     Pale-yellow
_exptl_crystal_size_max     0.25
_exptl_crystal_size_mid     0.20
_exptl_crystal_size_min     0.15
_exptl_crystal_density_diffrn     1.440
_exptl_crystal_density_meas     ?
_exptl_crystal_density_method     'not measured'
_exptl_crystal_F_000     1216
_exptl_absorpt_coefficient_mu     1.028
_exptl_absorpt_correction_type     multi-scan
_exptl_absorpt_process_details     '(SADABS; Bruker 1999)'
_exptl_absorpt_correction_T_min     0.7831
_exptl_absorpt_correction_T_max     0.8610
_exptl_special_details     ?
_diffrn_ambient_temperature     292(2)
_diffrn_radiation_type     MoK\a
_diffrn_radiation_wavelength     0.71073
_diffrn_radiation_source     'fine-focus sealed tube'
_diffrn_radiation_monochromator     graphite
_diffrn_measurement_device_type     'bruker KAPPA APEXII CCD diffractometer'
_diffrn_measurement_method     '\w and \f scan'
_diffrn_detector_area_resol_mean     ?
_diffrn_reflns_number     33862
_diffrn_reflns_av_R_equivalents     0.0347
_diffrn_reflns_av_sigmaI/netI     0.0316
_diffrn_reflns_theta_min     2.04
_diffrn_reflns_theta_max     29.24
_diffrn_reflns_theta_full     29.24
_diffrn_measured_fraction_theta_max     0.990
_diffrn_measured_fraction_theta_full     0.990
_diffrn_reflns_limit_h_min     -18
_diffrn_reflns_limit_h_max     17
_diffrn_reflns_limit_k_min     -11
_diffrn_reflns_limit_k_max     17
_diffrn_reflns_limit_l_min     -20
_diffrn_reflns_limit_l_max     20
_diffrn_standards_number     ?
_diffrn_standards_interval_count     ?
_diffrn_standards_interval_time     ?
_diffrn_standards_decay_%     ?
_refine_special_details
;
 Refinement of F^2^ against ALL reflections.  The weighted R-factor wR and
 goodness of fit S are based on F^2^, conventional R-factors R are based
 on F, with F set to zero for negative F^2^. The threshold expression of
 F^2^ > 2sigma(F^2^) is used only for calculating R-factors(gt) etc. and is
 not relevant to the choice of reflections for refinement.  R-factors based
 on F^2^ are statistically about twice as large as those based on F, and R-
 factors based on ALL data will be even larger.
;
_reflns_number_total     7287
_reflns_number_gt     5132
_reflns_threshold_expression     I>2\s(I)
_refine_ls_structure_factor_coef     Fsqd
_refine_ls_matrix_type     full
_refine_ls_R_factor_all     0.0683
_refine_ls_R_factor_gt     0.0423
_refine_ls_wR_factor_gt     0.1093
_refine_ls_wR_factor_ref     0.1233
_refine_ls_goodness_of_fit_ref     1.032
_refine_ls_restrained_S_all     1.032
_refine_ls_number_reflns     7287
_refine_ls_number_parameters     325
_refine_ls_number_restraints     0
_refine_ls_hydrogen_treatment     constr
_refine_ls_weighting_scheme     calc
_refine_ls_weighting_details
         'calc w=1/[\s^2^(Fo^2^)+(0.0574P)^2^+1.2033P] where P=(Fo^2^+2Fc^2^)/3'
_atom_sites_solution_hydrogens     geom
_atom_sites_solution_primary     direct
_atom_sites_solution_secondary     difmap
_refine_ls_shift/su_max     0.001
_refine_ls_shift/su_mean     0.000
_refine_diff_density_max     0.554
_refine_diff_density_min     -0.296
_refine_ls_extinction_method     none
_refine_ls_extinction_coef     ?
loop_
    _atom_type_symbol
    _atom_type_description
    _atom_type_scat_dispersion_real
    _atom_type_scat_dispersion_imag
    _atom_type_scat_source
    'C' 'C' 0.0033 0.0016
                         'International Tables Vol C Tables 4.2.6.8 and 6.1.1.4'
    'H' 'H' 0.0000 0.0000
                         'International Tables Vol C Tables 4.2.6.8 and 6.1.1.4'
    'N' 'N' 0.0061 0.0033
                         'International Tables Vol C Tables 4.2.6.8 and 6.1.1.4'
    'P' 'P' 0.1023 0.0942
                         'International Tables Vol C Tables 4.2.6.8 and 6.1.1.4'
    'S' 'S' 0.1246 0.1234
                         'International Tables Vol C Tables 4.2.6.8 and 6.1.1.4'
    'Ni' 'Ni' 0.3393 1.1124
                         'International Tables Vol C Tables 4.2.6.8 and 6.1.1.4'
_computing_data_collection     'APEX2 (Bruker, 2004)'
_computing_cell_refinement     'APEX2 and SAINT (Bruker, 2004)'
_computing_data_reduction     'SAINT and XPREP (Bruker, 2004)'
_computing_structure_solution     'SIR92 (Altomare <i>et al.</i>, 1993)'
_computing_structure_refinement     'SHELXL97 (Sheldrick, 2008)'
_computing_molecular_graphics
;
'ORTEP3 (Farrugia, 1997) and PLATON (Spek, 2009)'
;
_computing_publication_material
                            'SHELXL97 (Sheldrick, 2008) and PLATON (Spek, 2009)'
loop_
    _atom_site_type_symbol
    _atom_site_label
    _atom_site_fract_x
    _atom_site_fract_y
    _atom_site_fract_z
    _atom_site_U_iso_or_equiv
    _atom_site_adp_type
    _atom_site_calc_flag
    _atom_site_refinement_flags
    _atom_site_occupancy
    _atom_site_symmetry_multiplicity
    _atom_site_disorder_assembly
    _atom_site_disorder_group
    C C1 0.67037(18) 0.52602(19) 0.77990(18) 0.0474(6) Uani d . 1 1 . .
    C C2 0.70333(19) 0.61484(19) 0.43746(18) 0.0486(6) Uani d . 1 1 . .
    C C3 0.5892(3) 0.5795(3) 0.3133(2) 0.0739(9) Uani d . 1 1 . .
    H H3A 0.5591 0.6295 0.2737 0.089 Uiso calc R 1 1 . .
    H H3B 0.5448 0.5654 0.3609 0.089 Uiso calc R 1 1 . .
    C C4 0.6072(3) 0.4837(3) 0.2622(3) 0.0850(11) Uani d . 1 1 . .
    H H4A 0.6227 0.4289 0.3036 0.102 Uiso calc R 1 1 . .
    H H4B 0.5490 0.4650 0.2280 0.102 Uiso calc R 1 1 . .
    C C5 0.6874(2) 0.4983(3) 0.2015(2) 0.0694(9) Uani d . 1 1 . .
    C C6 0.6980(4) 0.4273(3) 0.1283(3) 0.0919(12) Uani d . 1 1 . .
    H H6 0.6541 0.3740 0.1207 0.110 Uiso calc R 1 1 . .
    C C7 0.7711(4) 0.4377(4) 0.0712(3) 0.0969(13) Uani d . 1 1 . .
    H H7 0.7773 0.3920 0.0242 0.116 Uiso calc R 1 1 . .
    C C8 0.8378(3) 0.5175(4) 0.0825(3) 0.0950(13) Uani d . 1 1 . .
    H H8 0.8875 0.5249 0.0424 0.114 Uiso calc R 1 1 . .
    C C9 0.8305(3) 0.5845(3) 0.1519(2) 0.0777(10) Uani d . 1 1 . .
    H H9 0.8755 0.6365 0.1602 0.093 Uiso calc R 1 1 . .
    C C10 0.7549(2) 0.5731(2) 0.20951(19) 0.0592(7) Uani d . 1 1 . .
    C C11 0.7468(3) 0.6536(3) 0.2850(2) 0.0742(9) Uani d . 1 1 . .
    H H11A 0.8102 0.6644 0.3131 0.089 Uiso calc R 1 1 . .
    H H11B 0.7250 0.7176 0.2593 0.089 Uiso calc R 1 1 . .
    C C12 1.00159(18) 0.65116(18) 0.63240(16) 0.0424(5) Uani d . 1 1 . .
    C C13 0.9915(2) 0.7503(2) 0.60153(18) 0.0518(6) Uani d . 1 1 . .
    H H13 0.9327 0.7838 0.6071 0.062 Uiso calc R 1 1 . .
    C C14 1.0679(2) 0.7995(2) 0.5627(2) 0.0631(8) Uani d . 1 1 . .
    H H14 1.0608 0.8663 0.5430 0.076 Uiso calc R 1 1 . .
    C C15 1.1541(2) 0.7499(3) 0.5532(2) 0.0698(9) Uani d . 1 1 . .
    H H15 1.2054 0.7827 0.5263 0.084 Uiso calc R 1 1 . .
    C C16 1.1653(2) 0.6520(3) 0.5833(2) 0.0707(9) Uani d . 1 1 . .
    H H16 1.2240 0.6185 0.5765 0.085 Uiso calc R 1 1 . .
    C C17 1.0890(2) 0.6025(2) 0.6240(2) 0.0580(7) Uani d . 1 1 . .
    H H17 1.0972 0.5366 0.6455 0.070 Uiso calc R 1 1 . .
    C C18 0.92192(16) 0.46836(17) 0.71702(16) 0.0401(5) Uani d . 1 1 . .
    C C19 0.9523(2) 0.3997(2) 0.65279(19) 0.0526(6) Uani d . 1 1 . .
    H H19 0.9652 0.4223 0.5954 0.063 Uiso calc R 1 1 . .
    C C20 0.9633(2) 0.2978(2) 0.6743(2) 0.0663(8) Uani d . 1 1 . .
    H H20 0.9850 0.2525 0.6315 0.080 Uiso calc R 1 1 . .
    C C21 0.9426(2) 0.2629(2) 0.7583(2) 0.0632(8) Uani d . 1 1 . .
    H H21 0.9508 0.1945 0.7725 0.076 Uiso calc R 1 1 . .
    C C22 0.9100(2) 0.3294(2) 0.8207(2) 0.0587(7) Uani d . 1 1 . .
    H H22 0.8946 0.3056 0.8771 0.070 Uiso calc R 1 1 . .
    C C23 0.89970(19) 0.4318(2) 0.80110(18) 0.0492(6) Uani d . 1 1 . .
    H H23 0.8778 0.4762 0.8445 0.059 Uiso calc R 1 1 . .
    C C24 0.89695(17) 0.67053(17) 0.79026(15) 0.0404(5) Uani d . 1 1 . .
    C C25 0.9742(2) 0.6615(2) 0.85052(18) 0.0534(6) Uani d . 1 1 . .
    H H25 1.0243 0.6165 0.8390 0.064 Uiso calc R 1 1 . .
    C C26 0.9775(2) 0.7188(2) 0.9275(2) 0.0671(8) Uani d . 1 1 . .
    H H26 1.0290 0.7114 0.9685 0.080 Uiso calc R 1 1 . .
    C C27 0.9048(3) 0.7866(2) 0.9437(2) 0.0658(8) Uani d . 1 1 . .
    H H27 0.9073 0.8254 0.9958 0.079 Uiso calc R 1 1 . .
    C C28 0.8290(2) 0.7977(2) 0.8845(2) 0.0619(7) Uani d . 1 1 . .
    H H28 0.7803 0.8445 0.8958 0.074 Uiso calc R 1 1 . .
    C C29 0.82414(19) 0.7394(2) 0.80687(18) 0.0503(6) Uani d . 1 1 . .
    H H29 0.7721 0.7468 0.7664 0.060 Uiso calc R 1 1 . .
    N N1 0.69817(16) 0.54668(18) 0.71207(15) 0.0518(5) Uani d . 1 1 . .
    N N2 0.67965(18) 0.6210(2) 0.35176(15) 0.0612(6) Uani d . 1 1 . .
    P P1 0.89629(4) 0.59881(4) 0.68659(4) 0.03763(14) Uani d . 1 1 . .
    S S1 0.63111(5) 0.56870(6) 0.51886(5) 0.05756(19) Uani d . 1 1 . .
    S S2 0.81349(5) 0.64882(6) 0.48486(4) 0.05379(18) Uani d . 1 1 . .
    S S3 0.63080(8) 0.50024(8) 0.87781(6) 0.0838(3) Uani d . 1 1 . .
    Ni Ni1 0.75893(2) 0.59313(2) 0.60984(2) 0.04025(10) Uani d . 1 1 . .
loop_
    _atom_site_aniso_label
    _atom_site_aniso_U_11
    _atom_site_aniso_U_22
    _atom_site_aniso_U_33
    _atom_site_aniso_U_12
    _atom_site_aniso_U_13
    _atom_site_aniso_U_23
    C1 0.0428(14) 0.0467(13) 0.0524(16) -0.0003(10) -0.0034(11) 0.0053(11)
    C2 0.0488(15) 0.0510(14) 0.0455(14) 0.0054(11) -0.0073(11) 0.0023(11)
    C3 0.068(2) 0.098(3) 0.0535(18) 0.0035(17) -0.0239(16) -0.0040(16)
    C4 0.069(2) 0.098(3) 0.086(3) -0.0164(19) -0.0205(19) -0.003(2)
    C5 0.067(2) 0.078(2) 0.0623(19) -0.0082(16) -0.0242(16) 0.0088(16)
    C6 0.109(3) 0.081(2) 0.084(3) 0.013(2) -0.023(2) -0.011(2)
    C7 0.106(3) 0.111(3) 0.072(3) 0.034(3) -0.020(2) -0.023(2)
    C8 0.091(3) 0.121(3) 0.073(2) 0.033(3) -0.014(2) -0.006(2)
    C9 0.070(2) 0.100(3) 0.063(2) 0.0029(18) -0.0101(17) 0.0145(18)
    C10 0.0552(17) 0.0711(18) 0.0505(16) 0.0061(13) -0.0122(13) 0.0131(13)
    C11 0.087(2) 0.088(2) 0.0470(17) -0.0120(18) -0.0133(16) 0.0092(15)
    C12 0.0427(13) 0.0472(13) 0.0371(12) -0.0033(10) -0.0012(10) -0.0015(10)
    C13 0.0558(16) 0.0490(14) 0.0506(15) -0.0033(12) 0.0039(12) 0.0004(11)
    C14 0.083(2) 0.0525(15) 0.0543(17) -0.0181(15) 0.0068(15) -0.0016(13)
    C15 0.067(2) 0.082(2) 0.0611(19) -0.0297(17) 0.0171(15) -0.0127(16)
    C16 0.0481(17) 0.083(2) 0.081(2) -0.0028(15) 0.0127(15) -0.0028(18)
    C17 0.0484(16) 0.0613(16) 0.0645(18) 0.0008(12) 0.0058(13) 0.0031(13)
    C18 0.0359(12) 0.0424(12) 0.0416(12) 0.0001(9) -0.0062(9) -0.0004(10)
    C19 0.0547(16) 0.0523(15) 0.0507(15) 0.0004(12) -0.0032(12) -0.0057(12)
    C20 0.0629(19) 0.0477(15) 0.088(2) 0.0046(13) -0.0062(16) -0.0211(15)
    C21 0.0542(17) 0.0381(13) 0.096(2) -0.0036(11) -0.0123(16) 0.0037(15)
    C22 0.0560(17) 0.0531(15) 0.0664(18) -0.0091(12) -0.0106(14) 0.0164(14)
    C23 0.0524(15) 0.0490(13) 0.0458(14) -0.0008(11) -0.0034(11) 0.0031(11)
    C24 0.0448(13) 0.0396(11) 0.0369(12) 0.0000(9) 0.0003(10) 0.0002(9)
    C25 0.0569(16) 0.0524(14) 0.0499(15) 0.0060(12) -0.0120(12) -0.0062(12)
    C26 0.079(2) 0.0700(19) 0.0515(17) -0.0049(16) -0.0184(15) -0.0068(14)
    C27 0.089(2) 0.0596(17) 0.0493(16) -0.0127(16) 0.0071(16) -0.0168(14)
    C28 0.0659(19) 0.0561(16) 0.0646(18) 0.0009(13) 0.0178(15) -0.0133(14)
    C29 0.0476(15) 0.0514(14) 0.0519(15) 0.0038(11) 0.0013(12) -0.0030(11)
    N1 0.0451(12) 0.0603(13) 0.0498(13) 0.0018(10) -0.0036(10) 0.0028(11)
    N2 0.0602(15) 0.0798(16) 0.0428(13) 0.0006(12) -0.0109(11) 0.0018(11)
    P1 0.0381(3) 0.0410(3) 0.0336(3) 0.0027(2) -0.0021(2) 0.0014(2)
    S1 0.0445(4) 0.0752(5) 0.0522(4) -0.0037(3) -0.0108(3) 0.0107(3)
    S2 0.0529(4) 0.0690(4) 0.0390(3) -0.0097(3) -0.0059(3) 0.0059(3)
    S3 0.1015(7) 0.0936(7) 0.0572(5) -0.0079(5) 0.0185(5) 0.0166(4)
    Ni1 0.03948(18) 0.04412(17) 0.03685(17) 0.00331(12) -0.00393(12) 0.00315(12)
_geom_special_details
;
 All esds (except the esd in the dihedral angle between two l.s. planes)
 are estimated using the full covariance matrix.  The cell esds are taken
 into account individually in the estimation of esds in distances, angles
 and torsion angles; correlations between esds in cell parameters are only
 used when they are defined by crystal symmetry.  An approximate (isotropic)
 treatment of cell esds is used for estimating esds involving l.s. planes.
;
loop_
    _geom_bond_atom_site_label_1
    _geom_bond_atom_site_label_2
    _geom_bond_site_symmetry_2
    _geom_bond_distance
    _geom_bond_publ_flag
    C1 N1 . 1.128(3) ?
    C1 S3 . 1.613(3) ?
    C2 N2 . 1.315(3) ?
    C2 S1 . 1.707(3) ?
    C2 S2 . 1.717(3) ?
    C3 N2 . 1.464(4) ?
    C3 C4 . 1.497(5) ?
    C3 H3A . 0.9700 ?
    C3 H3B . 0.9700 ?
    C4 C5 . 1.464(5) ?
    C4 H4A . 0.9700 ?
    C4 H4B . 0.9700 ?
    C5 C10 . 1.357(4) ?
    C5 C6 . 1.449(5) ?
    C6 C7 . 1.347(6) ?
    C6 H6 . 0.9300 ?
    C7 C8 . 1.402(6) ?
    C7 H7 . 0.9300 ?
    C8 C9 . 1.366(5) ?
    C8 H8 . 0.9300 ?
    C9 C10 . 1.380(5) ?
    C9 H9 . 0.9300 ?
    C10 C11 . 1.553(5) ?
    C11 N2 . 1.447(4) ?
    C11 H11A . 0.9700 ?
    C11 H11B . 0.9700 ?
    C12 C17 . 1.374(4) ?
    C12 C13 . 1.387(4) ?
    C12 P1 . 1.819(2) ?
    C13 C14 . 1.380(4) ?
    C13 H13 . 0.9300 ?
    C14 C15 . 1.367(5) ?
    C14 H14 . 0.9300 ?
    C15 C16 . 1.370(5) ?
    C15 H15 . 0.9300 ?
    C16 C17 . 1.392(4) ?
    C16 H16 . 0.9300 ?
    C17 H17 . 0.9300 ?
    C18 C23 . 1.388(3) ?
    C18 C19 . 1.391(3) ?
    C18 P1 . 1.806(2) ?
    C19 C20 . 1.385(4) ?
    C19 H19 . 0.9300 ?
    C20 C21 . 1.374(5) ?
    C20 H20 . 0.9300 ?
    C21 C22 . 1.364(4) ?
    C21 H21 . 0.9300 ?
    C22 C23 . 1.383(4) ?
    C22 H22 . 0.9300 ?
    C23 H23 . 0.9300 ?
    C24 C25 . 1.380(3) ?
    C24 C29 . 1.381(3) ?
    C24 P1 . 1.813(2) ?
    C25 C26 . 1.375(4) ?
    C25 H25 . 0.9300 ?
    C26 C27 . 1.368(5) ?
    C26 H26 . 0.9300 ?
    C27 C28 . 1.358(4) ?
    C27 H27 . 0.9300 ?
    C28 C29 . 1.390(4) ?
    C28 H28 . 0.9300 ?
    C29 H29 . 0.9300 ?
    N1 Ni1 . 1.867(2) y
    P1 Ni1 . 2.1874(6) y
    S1 Ni1 . 2.2180(10)
                      y
    S2 Ni1 . 2.1620(10)
                      y
loop_
    _geom_angle_atom_site_label_1
    _geom_angle_atom_site_label_2
    _geom_angle_atom_site_label_3
    _geom_angle_site_symmetry_1
    _geom_angle_site_symmetry_3
    _geom_angle
    _geom_angle_publ_flag
    N1 C1 S3 . . 178.2(3) ?
    N2 C2 S1 . . 125.6(2) ?
    N2 C2 S2 . . 125.3(2) ?
    S1 C2 S2 . . 109.07(14) ?
    N2 C3 C4 . . 111.2(3) ?
    N2 C3 H3A . . 109.4 ?
    C4 C3 H3A . . 109.4 ?
    N2 C3 H3B . . 109.4 ?
    C4 C3 H3B . . 109.4 ?
    H3A C3 H3B . . 108.0 ?
    C5 C4 C3 . . 110.2(3) ?
    C5 C4 H4A . . 109.6 ?
    C3 C4 H4A . . 109.6 ?
    C5 C4 H4B . . 109.6 ?
    C3 C4 H4B . . 109.6 ?
    H4A C4 H4B . . 108.1 ?
    C10 C5 C6 . . 116.6(4) ?
    C10 C5 C4 . . 124.8(3) ?
    C6 C5 C4 . . 118.6(3) ?
    C7 C6 C5 . . 120.5(4) ?
    C7 C6 H6 . . 119.8 ?
    C5 C6 H6 . . 119.8 ?
    C6 C7 C8 . . 120.0(4) ?
    C6 C7 H7 . . 120.0 ?
    C8 C7 H7 . . 120.0 ?
    C9 C8 C7 . . 120.7(4) ?
    C9 C8 H8 . . 119.6 ?
    C7 C8 H8 . . 119.6 ?
    C8 C9 C10 . . 118.5(4) ?
    C8 C9 H9 . . 120.8 ?
    C10 C9 H9 . . 120.8 ?
    C5 C10 C9 . . 123.6(3) ?
    C5 C10 C11 . . 119.6(3) ?
    C9 C10 C11 . . 116.8(3) ?
    N2 C11 C10 . . 111.1(3) ?
    N2 C11 H11A . . 109.4 ?
    C10 C11 H11A . . 109.4 ?
    N2 C11 H11B . . 109.4 ?
    C10 C11 H11B . . 109.4 ?
    H11A C11 H11B . . 108.0 ?
    C17 C12 C13 . . 119.1(2) ?
    C17 C12 P1 . . 125.4(2) ?
    C13 C12 P1 . . 115.43(19) ?
    C14 C13 C12 . . 120.6(3) ?
    C14 C13 H13 . . 119.7 ?
    C12 C13 H13 . . 119.7 ?
    C15 C14 C13 . . 119.9(3) ?
    C15 C14 H14 . . 120.1 ?
    C13 C14 H14 . . 120.1 ?
    C14 C15 C16 . . 120.2(3) ?
    C14 C15 H15 . . 119.9 ?
    C16 C15 H15 . . 119.9 ?
    C15 C16 C17 . . 120.2(3) ?
    C15 C16 H16 . . 119.9 ?
    C17 C16 H16 . . 119.9 ?
    C12 C17 C16 . . 120.0(3) ?
    C12 C17 H17 . . 120.0 ?
    C16 C17 H17 . . 120.0 ?
    C23 C18 C19 . . 118.6(2) ?
    C23 C18 P1 . . 120.66(19) ?
    C19 C18 P1 . . 120.16(19) ?
    C20 C19 C18 . . 120.0(3) ?
    C20 C19 H19 . . 120.0 ?
    C18 C19 H19 . . 120.0 ?
    C21 C20 C19 . . 120.7(3) ?
    C21 C20 H20 . . 119.6 ?
    C19 C20 H20 . . 119.6 ?
    C22 C21 C20 . . 119.5(3) ?
    C22 C21 H21 . . 120.3 ?
    C20 C21 H21 . . 120.3 ?
    C21 C22 C23 . . 120.9(3) ?
    C21 C22 H22 . . 119.6 ?
    C23 C22 H22 . . 119.6 ?
    C22 C23 C18 . . 120.3(3) ?
    C22 C23 H23 . . 119.9 ?
    C18 C23 H23 . . 119.9 ?
    C25 C24 C29 . . 119.4(2) ?
    C25 C24 P1 . . 119.81(19) ?
    C29 C24 P1 . . 120.62(19) ?
    C26 C25 C24 . . 120.3(3) ?
    C26 C25 H25 . . 119.8 ?
    C24 C25 H25 . . 119.8 ?
    C27 C26 C25 . . 119.9(3) ?
    C27 C26 H26 . . 120.0 ?
    C25 C26 H26 . . 120.0 ?
    C28 C27 C26 . . 120.6(3) ?
    C28 C27 H27 . . 119.7 ?
    C26 C27 H27 . . 119.7 ?
    C27 C28 C29 . . 120.1(3) ?
    C27 C28 H28 . . 119.9 ?
    C29 C28 H28 . . 119.9 ?
    C24 C29 C28 . . 119.6(3) ?
    C24 C29 H29 . . 120.2 ?
    C28 C29 H29 . . 120.2 ?
    C1 N1 Ni1 . . 170.9(2) ?
    C2 N2 C11 . . 123.0(3) ?
    C2 N2 C3 . . 122.9(3) ?
    C11 N2 C3 . . 113.3(2) ?
    C18 P1 C24 . . 106.40(11) ?
    C18 P1 C12 . . 108.54(11) ?
    C24 P1 C12 . . 101.53(11) ?
    C18 P1 Ni1 . . 105.06(8) ?
    C24 P1 Ni1 . . 116.63(8) ?
    C12 P1 Ni1 . . 118.07(8) ?
    C2 S1 Ni1 . . 85.13(9) ?
    C2 S2 Ni1 . . 86.67(9) ?
    N1 Ni1 S2 . . 173.69(7) ?
    N1 Ni1 P1 . . 89.15(7) ?
    S2 Ni1 P1 . . 97.07(3) ?
    N1 Ni1 S1 . . 94.94(7) ?
    S2 Ni1 S1 . . 79.06(3) ?
    P1 Ni1 S1 . . 170.83(3) ?
loop_
    _geom_torsion_atom_site_label_1
    _geom_torsion_atom_site_label_2
    _geom_torsion_atom_site_label_3
    _geom_torsion_atom_site_label_4
    _geom_torsion_site_symmetry_1
    _geom_torsion_site_symmetry_2
    _geom_torsion_site_symmetry_3
    _geom_torsion_site_symmetry_4
    _geom_torsion
    _geom_torsion_publ_flag
    N2 C3 C4 C5 . . . . -48.3(4) ?
    C3 C4 C5 C10 . . . . 19.4(5) ?
    C3 C4 C5 C6 . . . . -162.1(3) ?
    C10 C5 C6 C7 . . . . -1.1(5) ?
    C4 C5 C6 C7 . . . . -179.7(4) ?
    C5 C6 C7 C8 . . . . 0.3(6) ?
    C6 C7 C8 C9 . . . . 0.9(6) ?
    C7 C8 C9 C10 . . . . -1.3(5) ?
    C6 C5 C10 C9 . . . . 0.7(5) ?
    C4 C5 C10 C9 . . . . 179.2(3) ?
    C6 C5 C10 C11 . . . . 178.6(3) ?
    C4 C5 C10 C11 . . . . -2.9(5) ?
    C8 C9 C10 C5 . . . . 0.5(5) ?
    C8 C9 C10 C11 . . . . -177.4(3) ?
    C5 C10 C11 N2 . . . . 15.0(4) ?
    C9 C10 C11 N2 . . . . -167.0(3) ?
    C17 C12 C13 C14 . . . . 0.1(4) ?
    P1 C12 C13 C14 . . . . 177.2(2) ?
    C12 C13 C14 C15 . . . . 1.0(4) ?
    C13 C14 C15 C16 . . . . -0.9(5) ?
    C14 C15 C16 C17 . . . . -0.2(5) ?
    C13 C12 C17 C16 . . . . -1.3(4) ?
    P1 C12 C17 C16 . . . . -178.1(2) ?
    C15 C16 C17 C12 . . . . 1.4(5) ?
    C23 C18 C19 C20 . . . . -2.4(4) ?
    P1 C18 C19 C20 . . . . -174.1(2) ?
    C18 C19 C20 C21 . . . . 1.4(4) ?
    C19 C20 C21 C22 . . . . 0.6(4) ?
    C20 C21 C22 C23 . . . . -1.5(4) ?
    C21 C22 C23 C18 . . . . 0.4(4) ?
    C19 C18 C23 C22 . . . . 1.6(4) ?
    P1 C18 C23 C22 . . . . 173.2(2) ?
    C29 C24 C25 C26 . . . . 1.6(4) ?
    P1 C24 C25 C26 . . . . 177.2(2) ?
    C24 C25 C26 C27 . . . . -1.3(5) ?
    C25 C26 C27 C28 . . . . 0.2(5) ?
    C26 C27 C28 C29 . . . . 0.6(5) ?
    C25 C24 C29 C28 . . . . -0.8(4) ?
    P1 C24 C29 C28 . . . . -176.4(2) ?
    C27 C28 C29 C24 . . . . -0.3(4) ?
    S3 C1 N1 Ni1 . . . . 46(9) ?
    S1 C2 N2 C11 . . . . -175.1(2) ?
    S2 C2 N2 C11 . . . . 3.0(4) ?
    S1 C2 N2 C3 . . . . -5.8(4) ?
    S2 C2 N2 C3 . . . . 172.3(2) ?
    C10 C11 N2 C2 . . . . 125.0(3) ?
    C10 C11 N2 C3 . . . . -45.3(4) ?
    C4 C3 N2 C2 . . . . -105.5(4) ?
    C4 C3 N2 C11 . . . . 64.7(4) ?
    C23 C18 P1 C24 . . . . 26.0(2) ?
    C19 C18 P1 C24 . . . . -162.5(2) ?
    C23 C18 P1 C12 . . . . 134.6(2) ?
    C19 C18 P1 C12 . . . . -53.9(2) ?
    C23 C18 P1 Ni1 . . . . -98.25(19) ?
    C19 C18 P1 Ni1 . . . . 73.2(2) ?
    C25 C24 P1 C18 . . . . 50.6(2) ?
    C29 C24 P1 C18 . . . . -133.8(2) ?
    C25 C24 P1 C12 . . . . -62.8(2) ?
    C29 C24 P1 C12 . . . . 112.7(2) ?
    C25 C24 P1 Ni1 . . . . 167.41(18) ?
    C29 C24 P1 Ni1 . . . . -17.1(2) ?
    C17 C12 P1 C18 . . . . -5.7(3) ?
    C13 C12 P1 C18 . . . . 177.39(19) ?
    C17 C12 P1 C24 . . . . 106.1(2) ?
    C13 C12 P1 C24 . . . . -70.8(2) ?
    C17 C12 P1 Ni1 . . . . -125.0(2) ?
    C13 C12 P1 Ni1 . . . . 58.1(2) ?
    N2 C2 S1 Ni1 . . . . 176.0(3) ?
    S2 C2 S1 Ni1 . . . . -2.32(12) ?
    N2 C2 S2 Ni1 . . . . -176.0(2) ?
    S1 C2 S2 Ni1 . . . . 2.37(12) ?
    C1 N1 Ni1 S2 . . . . -139.3(12) ?
    C1 N1 Ni1 P1 . . . . 30.9(14) ?
    C1 N1 Ni1 S1 . . . . -157.3(14) ?
    C2 S2 Ni1 N1 . . . . -20.1(7) ?
    C2 S2 Ni1 P1 . . . . 169.83(9) ?
    C2 S2 Ni1 S1 . . . . -1.76(9) ?
    C18 P1 Ni1 N1 . . . . 64.00(11) ?
    C24 P1 Ni1 N1 . . . . -53.51(11) ?
    C12 P1 Ni1 N1 . . . . -174.89(12) ?
    C18 P1 Ni1 S2 . . . . -117.09(9) ?
    C24 P1 Ni1 S2 . . . . 125.41(9) ?
    C12 P1 Ni1 S2 . . . . 4.03(9) ?
    C18 P1 Ni1 S1 . . . . -52.7(2) ?
    C24 P1 Ni1 S1 . . . . -170.20(18) ?
    C12 P1 Ni1 S1 . . . . 68.4(2) ?
    C2 S1 Ni1 N1 . . . . 179.78(11) ?
    C2 S1 Ni1 S2 . . . . 1.77(9) ?
    C2 S1 Ni1 P1 . . . . -63.9(2) ?
data_global
_journal_date_recd_electronic     2011-11-22
_journal_date_accepted     2011-11-24
_journal_name_full     'Acta Crystallographica, Section E'
_journal_year     2011
_journal_volume     67
_journal_issue     12
_journal_page_first     m1882
_journal_page_last     m1882
_journal_paper_category     QM
_journal_paper_doi     10.1107/S1600536811050550
_journal_coeditor_code     BT5724
_publ_contact_author_name     'Dr. S. Selvanayagam'
_publ_contact_author_address
;   Department of Physics
    Kalasalingam University
    Krishnankoil 626 190
    India
;
_publ_contact_author_email     's_selvanayagam@rediffmail.com'
_publ_contact_author_fax     91-4563-289322
_publ_contact_author_phone     91-4563-289042
_publ_section_title
;\
(1,2,3,4-Tetrahydroisoquinoline-2-carbodithioato-\k^2^<i>S</i>,<i>S</i>')\
(thiocyanato-\k<i>N</i>)(triphenylphosphane)nickel(II)
;
loop_
    _publ_author_name
    _publ_author_address
    'P. Valarmathi'
;     Department of Chemistry
      Annamalai University
      Annamalainagar 608 002
      India
;
    'S. Thirumaran'
;     Department of Chemistry
      Annamalai University
      Annamalainagar 608 002
      India
;
    'S. Selvanayagam'
;     Department of Physics
      Kalasalingam University
      Krishnankoil 626 126
      India
;
