# Supplementary material for: (1,2,3,4-Tetra­hydro­isoquinoline-2-carbo­dithio­ato-κ2 S,S′)(thio­cyanato-κN)(tri­phenyl­phosphane)nickel(II)
Source: Acta Crystallogr Sect E Struct Rep Online. 2011 Nov 30;67(Pt 12):m1882. doi: 10.1107/S1600536811050550 (PMC3238766; doi:10.1107/S1600536811050550)
Supplement: Supplementary file 2 [file e-67-m1882-Isup2.hkl]

# 
# h,k,l, Fc-squared, Fo-squared, sigma(Fo-squared) and status flag 
# 
data_I
_shelx_title ' sj1 in P21/n' 
_shelx_refln_list_code          4 
_shelx_F_calc_maximum      238.26 
_exptl_crystal_F_000      1216.00 
_reflns_d_resolution_high  0.7276 
 
loop_ 
 _symmetry_equiv_pos_as_xyz 
 'x, y, z' 
 '-x+1/2, y+1/2, -z+1/2' 
 '-x, -y, -z' 
 'x-1/2, -y-1/2, z-1/2' 
 
_cell_length_a    13.7981 
_cell_length_b    13.1429 
_cell_length_c    14.9447 
_cell_angle_alpha  90.000 
_cell_angle_beta   91.693 
_cell_angle_gamma  90.000 
 
_shelx_F_squared_multiplier     1.000 
 
loop_ 
 _refln_index_h 
 _refln_index_k 
 _refln_index_l 
 _refln_F_squared_calc 
 _refln_F_squared_meas 
 _refln_F_squared_sigma 
 _refln_observed_status 
   2   0   0    19537.56    21435.04    236.72 o 
   4   0   0     2503.32     2518.25     30.27 o 
   6   0   0     1847.51     1800.46     32.36 o 
   8   0   0     1806.66     1638.15     37.96 o 
  10   0   0       41.24       39.59     11.38 o 
  12   0   0     1373.39     1309.30     48.81 o 
  14   0   0     1805.74     1835.31    107.67 o 
  16   0   0      301.39      369.62     33.26 o 
  18   0   0       49.60       36.46     37.92 o 
   1   1   0     1460.88      893.25     47.41 o 
   2   1   0      123.97       98.97      2.83 o 
   3   1   0     9045.03    10175.16     83.64 o 
   4   1   0     5462.55     6060.02     49.47 o 
   5   1   0       17.75       17.08      2.04 o 
   6   1   0       30.52       33.31      4.09 o 
   7   1   0     3452.13     3656.20     44.72 o 
   8   1   0      436.62      464.96     10.66 o 
   9   1   0      487.09      538.88     12.22 o 
  10   1   0       89.98       96.15     10.89 o 
  11   1   0      333.00      309.64     12.58 o 
  12   1   0      680.85      772.72     26.15 o 
  13   1   0      475.92      485.68     22.02 o 
  14   1   0      231.35      225.06     17.81 o 
  15   1   0     1390.59     1467.68     52.67 o 
  16   1   0      230.59      299.15     22.03 o 
  17   1   0       89.06      106.60     17.55 o 
  18   1   0       51.01       46.42     15.96 o 
   0   2   0    12519.19    12333.88    179.30 o 
   1   2   0    56767.46    58209.93    677.38 o 
   2   2   0    21911.33    23392.14    197.35 o 
   3   2   0    10974.75    12403.06    105.96 o 
   4   2   0     7311.16     7442.90     65.36 o 
   5   2   0      471.44      484.40      8.09 o 
   6   2   0     2732.72     2863.22     31.70 o 
   7   2   0     3007.63     2662.67     30.62 o 
   8   2   0     2772.64     2583.68     32.71 o 
   9   2   0     1055.75      996.96     16.28 o 
  10   2   0       85.49       78.90      6.41 o 
  11   2   0        3.82       18.77      6.21 o 
  12   2   0       40.72       33.62      8.94 o 
  13   2   0      697.79      716.62     35.55 o 
  14   2   0       24.30       24.91     11.96 o 
  15   2   0      764.44      885.90     32.40 o 
  16   2   0       51.90       76.32     15.84 o 
  17   2   0      178.07      221.71     21.30 o 
  18   2   0       41.36       48.70     15.63 o 
   1   3   0    22167.74    23620.76    201.90 o 
   2   3   0     2734.97     2827.57     28.20 o 
   3   3   0     3827.31     4135.36     38.97 o 
   4   3   0      111.43       83.56      3.15 o 
   5   3   0      745.15      930.56     13.60 o 
   6   3   0      239.40      186.20      5.51 o 
   7   3   0      742.56      804.10     14.02 o 
   8   3   0      700.64      687.03     13.43 o 
   9   3   0      422.46      424.75     11.79 o 
  10   3   0      195.17      203.48      8.97 o 
  11   3   0      127.96      144.76      9.91 o 
  12   3   0      173.83      151.52     12.02 o 
  13   3   0      284.93      296.20     18.32 o 
  14   3   0      397.60      417.81     23.24 o 
  15   3   0       25.01       20.74     13.04 o 
  16   3   0      621.40      669.11     29.56 o 
  17   3   0       23.78       43.27     14.89 o 
  18   3   0        5.50       -9.77     13.52 o 
   0   4   0     5152.39     5251.25     88.36 o 
   1   4   0    11062.54    10821.71     98.05 o 
   2   4   0     8199.61     7937.99     71.76 o 
   3   4   0      640.34      820.30     10.43 o 
   4   4   0     5546.15     5209.82     51.71 o 
   5   4   0      125.21      173.19      6.33 o 
   6   4   0     4549.41     4623.53     45.79 o 
   7   4   0     3269.19     2989.06     34.01 o 
   8   4   0      549.61      549.05     12.15 o 
   9   4   0     2229.54     2247.99     32.51 o 
  10   4   0       63.58       62.11      6.60 o 
  11   4   0      430.22      503.76     15.92 o 
  12   4   0      316.87      345.42     14.33 o 
  13   4   0      125.31      139.77     12.91 o 
  14   4   0      699.63      759.37     28.56 o 
  15   4   0      129.62      148.10     17.46 o 
  16   4   0       20.78       15.45     13.17 o 
  17   4   0       15.76       21.83     15.89 o 
  18   4   0        9.02       28.40     17.18 o 
   1   5   0     2091.18     1962.20     19.75 o 
   2   5   0     4173.78     4211.18     39.15 o 
   3   5   0     3014.22     2927.95     27.33 o 
   4   5   0        1.73        7.22      2.63 o 
   5   5   0     1044.10     1150.77     15.08 o 
   6   5   0       26.59       32.00      3.76 o 
   7   5   0      597.43      647.50     12.47 o 
   8   5   0        8.28        8.82      4.18 o 
   9   5   0     1092.36     1002.74     18.03 o 
  10   5   0        0.13        8.01      5.06 o 
  11   5   0       35.75       21.18      7.70 o 
  12   5   0       33.93       40.78     11.62 o 
  13   5   0      141.71       96.39     15.34 o 
  14   5   0      251.08      230.67     20.83 o 
  15   5   0      730.56      802.16     35.05 o 
  16   5   0       44.06       15.80     19.27 o 
  17   5   0      178.11      234.19     24.48 o 
  18   5   0        1.72        1.54     16.43 o 
   0   6   0     8053.95     8186.89    134.95 o 
   1   6   0     3405.07     3351.06     35.21 o 
   2   6   0     2412.13     2464.53     33.60 o 
   3   6   0       92.02       54.47      3.66 o 
   4   6   0     2449.91     2355.79     23.25 o 
   5   6   0      859.08      854.31     12.34 o 
   6   6   0     6138.83     6004.38     61.06 o 
   7   6   0      339.55      337.33      8.63 o 
   8   6   0     3061.80     3006.61     43.31 o 
   9   6   0      256.94      285.57     10.71 o 
  10   6   0      859.82      871.32     19.90 o 
  11   6   0        0.69        2.71      7.70 o 
  12   6   0      152.82      128.35     13.15 o 
  13   6   0      321.21      371.32     19.85 o 
  14   6   0      156.09      179.22     18.85 o 
  15   6   0       50.50       51.02     16.64 o 
  16   6   0       31.05       29.05     16.06 o 
  17   6   0        5.80       -4.36     14.87 o 
   1   7   0       42.49       73.21      5.20 o 
   2   7   0      446.41      473.66      8.49 o 
   3   7   0      281.60      344.61      6.26 o 
   4   7   0        5.95        7.43      2.57 o 
   5   7   0       83.28       79.04      3.74 o 
   6   7   0        7.04       19.85      3.42 o 
   7   7   0      158.06      147.12      6.14 o 
   8   7   0      847.70      838.10     15.75 o 
   9   7   0      181.64      203.60     10.92 o 
  10   7   0      144.07      149.59      9.62 o 
  11   7   0      244.15      229.87     14.71 o 
  12   7   0       18.05        8.66      9.67 o 
  13   7   0       31.72       38.09     14.29 o 
  14   7   0      330.58      343.86     23.02 o 
  15   7   0      298.50      340.68     37.79 o 
  16   7   0      123.44      123.85     19.84 o 
  17   7   0       17.73       -9.29     24.36 o 
   0   8   0      126.31      131.10      8.32 o 
   1   8   0     2107.55     1979.09     26.07 o 
   2   8   0       16.18       25.61      2.95 o 
   3   8   0      556.38      568.98      9.26 o 
   4   8   0        5.16        5.57      2.20 o 
   5   8   0     1205.50     1188.51     15.13 o 
   6   8   0      952.38      968.02     13.27 o 
   7   8   0     5776.99     5694.45     56.36 o 
   8   8   0      274.45      298.82      9.65 o 
   9   8   0      819.53      786.60     17.31 o 
  10   8   0       36.48       28.88      7.60 o 
  11   8   0      220.25      246.61     15.22 o 
  12   8   0       52.43       55.70     11.16 o 
  13   8   0      216.44      230.48     19.60 o 
  14   8   0        6.53        4.54     11.30 o 
  15   8   0       12.42       26.11     17.11 o 
  16   8   0        0.19       20.03     17.83 o 
   1   9   0        7.63        7.86      3.00 o 
   2   9   0       20.12       26.71      3.66 o 
   3   9   0      158.14      143.12      5.63 o 
   4   9   0      157.19      159.22      7.00 o 
   5   9   0       50.49       55.01      3.40 o 
   6   9   0       11.86       25.66      4.06 o 
   7   9   0       41.93       58.37      5.06 o 
   8   9   0      378.21      369.97     10.23 o 
   9   9   0       55.29       61.90      6.70 o 
  10   9   0       11.42       26.26      7.02 o 
  11   9   0      323.37      310.61     14.69 o 
  12   9   0       78.82      104.60     14.66 o 
  13   9   0       15.27       25.71     12.86 o 
  14   9   0      208.89      216.23     20.17 o 
  15   9   0       43.95       45.03     28.14 o 
  16   9   0       96.00      150.65     37.34 o 
   0  10   0     1645.47     1535.79     73.84 o 
   1  10   0      340.77      305.00      8.72 o 
   2  10   0      282.80      281.41      8.54 o 
   3  10   0       40.89       49.01      4.49 o 
   4  10   0        7.16        9.95      2.96 o 
   5  10   0      396.20      358.35      9.18 o 
   6  10   0     2940.28     2924.42     31.31 o 
   7  10   0      837.45      775.49     17.72 o 
   8  10   0      733.58      732.28     18.13 o 
   9  10   0      389.57      398.24     12.11 o 
  10  10   0      144.05      161.39     14.84 o 
  11  10   0       26.46       21.69      9.82 o 
  12  10   0       38.45       37.91     10.78 o 
  13  10   0        1.43       -6.88     10.02 o 
  14  10   0      208.51      178.43     19.18 o 
  15  10   0       17.98       14.40     18.77 o 
   1  11   0       16.64       15.67      5.51 o 
   2  11   0       74.51       98.07      8.34 o 
   3  11   0        3.75       13.93     10.76 o 
   4  11   0       69.97       70.28      9.60 o 
   5  11   0      135.03      158.02      8.86 o 
   6  11   0     1000.23      982.10     19.39 o 
   7  11   0      258.51      240.84     10.45 o 
   8  11   0       58.99       82.41      7.04 o 
   9  11   0      507.25      526.43     14.58 o 
  10  11   0      160.64      160.27     10.43 o 
  11  11   0       35.71       52.43      9.79 o 
  12  11   0       53.94       38.97     10.06 o 
  13  11   0       23.53       26.41     10.86 o 
  14  11   0       10.15        0.16     11.48 o 
  15  11   0      151.72      147.08     35.89 o 
   0  12   0     2236.24     2056.35     67.12 o 
   1  12   0      187.91      140.52     10.16 o 
   2  12   0      289.99      272.81     13.78 o 
   3  12   0       75.81       57.36     11.72 o 
   4  12   0       37.39       63.84      9.88 o 
   5  12   0      263.61      252.31     12.46 o 
   6  12   0      276.08      284.38     13.88 o 
   7  12   0      583.07      522.15     15.91 o 
   8  12   0      749.86      728.54     18.53 o 
   9  12   0        9.69       14.19      7.44 o 
  10  12   0       28.81       21.32      8.93 o 
  11  12   0       17.17       12.99     10.46 o 
  12  12   0       55.58       50.51     12.64 o 
  13  12   0       87.95       55.10     13.68 o 
  14  12   0       76.23       61.73     26.51 o 
   1  13   0       10.42       26.25      7.42 o 
   2  13   0      183.78      187.56     11.99 o 
   3  13   0       13.56       14.58      7.82 o 
   4  13   0        0.59       -7.58      7.58 o 
   5  13   0      541.55      512.62     19.33 o 
   6  13   0       23.57       47.87      9.24 o 
   7  13   0       27.55       33.66      9.68 o 
   8  13   0      213.14      212.65     12.75 o 
   9  13   0       39.97       36.53     10.26 o 
  10  13   0      292.87      298.69     15.03 o 
  11  13   0       54.55       35.42     11.52 o 
  12  13   0        1.08       -7.90     10.68 o 
  13  13   0        2.09        5.54     19.11 o 
   0  14   0       20.32       18.82     11.98 o 
   1  14   0      589.51      545.68     20.57 o 
   2  14   0        7.03       20.90     21.94 o 
   3  14   0      222.97      187.48     13.39 o 
   4  14   0       12.61        4.58      8.73 o 
   5  14   0       95.41       90.14     10.23 o 
   6  14   0      174.71      151.50     12.08 o 
   7  14   0      222.85      211.92     14.23 o 
   8  14   0        0.29        2.13      9.49 o 
   9  14   0      120.03      101.55     15.04 o 
  10  14   0        6.27       -0.80     12.13 o 
  11  14   0        2.74      -12.84     24.54 o 
   1  15   0      507.63      483.70     20.23 o 
   2  15   0       53.15       61.63     10.50 o 
   3  15   0       86.42       70.95     20.79 o 
   4  15   0       48.68       67.56      9.70 o 
   5  15   0      113.05      135.18     11.65 o 
   6  15   0       68.83       62.08     10.59 o 
   7  15   0       50.80       55.09     10.98 o 
   8  15   0       12.42       -0.95      9.98 o 
   9  15   0       75.22       68.32     14.87 o 
  10  15   0        1.66      -15.27     15.27 o 
   0  16   0      390.60      373.56     25.30 o 
   1  16   0        1.57       -5.64      8.78 o 
   2  16   0       57.83       67.49     11.01 o 
   3  16   0        0.87       -6.89      9.32 o 
   4  16   0       77.64       77.54     10.59 o 
   5  16   0        8.62       -3.64      9.05 o 
   6  16   0      193.11      216.69     15.34 o 
   7  16   0        1.18       -8.90      8.90 o 
   8  16   0       36.43       49.65     11.82 o 
   1  17   0        9.70       12.31      9.17 o 
   2  17   0       58.68       38.89     11.16 o 
   3  17   0        8.10       -0.64      8.24 o 
   4  17   0       13.35       14.80      9.22 o 
   5  17   0       24.05       25.09     10.07 o 
   6  17   0        9.41       20.52     19.43 o 
 -17   0   1      239.99      269.51     31.37 o 
 -15   0   1       17.79       44.88     19.60 o 
 -13   0   1       38.38       66.36     17.29 o 
 -11   0   1        2.06       17.29      9.01 o 
  -9   0   1      690.36      679.74     23.01 o 
  -7   0   1      419.57      401.29     11.81 o 
  -5   0   1       90.49      137.12      5.69 o 
  -3   0   1    12905.42    14308.93    142.63 o 
   1   0   1    11497.85     6883.38    138.13 o 
   3   0   1    16477.65    17074.44    213.88 o 
   5   0   1    10430.48    10956.93    128.91 o 
   7   0   1     6888.63     6352.78    101.58 o 
   9   0   1      926.41      946.01     41.51 o 
  11   0   1      310.90      280.53     24.07 o 
  13   0   1      982.00      971.30     43.08 o 
  15   0   1      649.49      746.56     42.56 o 
  17   0   1       87.40       67.88     22.20 o 
 -18   1   1       37.21       52.88     16.31 o 
 -17   1   1      276.89      314.10     23.47 o 
 -16   1   1      653.22      716.85     30.65 o 
 -15   1   1      767.49      804.60     30.83 o 
 -14   1   1      667.10      708.75     42.27 o 
 -13   1   1      133.39      126.09     14.27 o 
 -12   1   1        5.85       -6.78      6.78 o 
 -11   1   1      495.95      502.82     15.60 o 
 -10   1   1      281.18      297.00      9.93 o 
  -9   1   1      997.98      941.02     16.69 o 
  -8   1   1     6519.15     6307.45     65.01 o 
  -7   1   1      726.82      646.36     13.57 o 
  -6   1   1     3103.08     2843.39     28.28 o 
  -5   1   1     1004.06      974.02     10.53 o 
  -4   1   1     4070.65     4814.82     37.15 o 
  -3   1   1    17653.92    18873.58    136.77 o 
  -2   1   1    14589.52    15880.03    129.18 o 
  -1   1   1    15610.67    15949.41    228.48 o 
   0   1   1    16331.88     6927.72    200.04 o 
   1   1   1       44.80       72.48      2.95 o 
   2   1   1      115.61      141.56      4.32 o 
   3   1   1     4445.29     4675.98     41.36 o 
   4   1   1    15812.07    16658.74    221.49 o 
   5   1   1       60.78       78.87      3.50 o 
   6   1   1      479.14      474.59     10.10 o 
   7   1   1     2066.35     2213.25     29.72 o 
   8   1   1      991.89     1056.14     18.36 o 
   9   1   1      962.45      960.68     18.33 o 
  10   1   1        3.96        8.67      3.87 o 
  11   1   1       90.01       87.21      8.45 o 
  12   1   1      441.45      516.01     21.85 o 
  13   1   1       29.85       28.97     11.14 o 
  14   1   1        1.11       -0.31     10.77 o 
  15   1   1        0.02        8.63     14.62 o 
  16   1   1        5.18       35.12     13.87 o 
  17   1   1       28.21       -5.93     13.16 o 
  18   1   1       61.18       52.50     16.59 o 
 -18   2   1       61.75       67.58     18.98 o 
 -17   2   1        0.50       17.10     13.87 o 
 -16   2   1      218.20      199.61     19.19 o 
 -15   2   1      143.02      105.69     16.29 o 
 -14   2   1        1.39        4.02     10.33 o 
 -13   2   1       38.53       11.41      9.46 o 
 -12   2   1      139.53      131.14     11.38 o 
 -11   2   1       39.70       41.13      7.28 o 
 -10   2   1       15.12       13.05      4.85 o 
  -9   2   1        3.95       10.01      4.15 o 
  -8   2   1      179.30      191.99      6.90 o 
  -7   2   1      518.73      507.16     10.57 o 
  -6   2   1        3.51        8.13      2.48 o 
  -5   2   1        4.18       11.23      2.22 o 
  -4   2   1       42.21       45.20      2.65 o 
  -3   2   1     1935.25     2058.80     19.82 o 
  -2   2   1     2536.54     2782.53     26.40 o 
  -1   2   1       60.19      113.65      3.09 o 
   0   2   1     1788.32     2043.96     19.34 o 
   1   2   1      110.40       63.34      2.73 o 
   2   2   1       49.40       83.75      4.20 o 
   3   2   1       71.93       93.26      2.97 o 
   4   2   1     1430.54     1399.05     15.76 o 
   5   2   1     1886.72     2126.96     24.05 o 
   6   2   1     3077.61     3070.91     35.66 o 
   7   2   1     3629.35     3438.74     42.88 o 
   8   2   1    10623.72    10671.39    119.08 o 
   9   2   1      567.58      559.32     13.39 o 
  10   2   1      256.72      262.38     11.00 o 
  11   2   1       31.75       36.92      7.64 o 
  12   2   1       42.01       45.66      9.32 o 
  13   2   1        3.49       -7.94     14.35 o 
  14   2   1      774.13      667.27     27.00 o 
  15   2   1      206.50      253.79     19.89 o 
  16   2   1      307.12      306.87     31.14 o 
  17   2   1       21.58       34.42     14.55 o 
  18   2   1       17.28        9.12     14.62 o 
 -18   3   1        7.57       12.20     16.71 o 
 -17   3   1      196.79      260.10     24.79 o 
 -16   3   1      114.14      136.66     19.88 o 
 -15   3   1      864.73      930.02     33.09 o 
 -14   3   1      163.94      132.80     15.27 o 
 -13   3   1      228.88      227.85     16.66 o 
 -12   3   1       40.46       49.43      9.55 o 
 -11   3   1      235.48      255.63     11.85 o 
 -10   3   1       70.58       73.06      6.16 o 
  -9   3   1     4216.41     4220.65     47.01 o 
  -8   3   1      281.10      263.04      8.30 o 
  -7   3   1     5971.54     5699.59     58.91 o 
  -6   3   1     1519.19     1508.42     19.14 o 
  -5   3   1      698.66      869.90     12.32 o 
  -4   3   1      345.30      312.00      5.68 o 
  -3   3   1       84.52       76.29      4.81 o 
  -2   3   1    26345.99    28185.48    279.24 o 
  -1   3   1    38042.89    40001.80    426.12 o 
   0   3   1    21533.66    22069.76    205.22 o 
   1   3   1    39885.28    42975.84    383.39 o 
   2   3   1     1401.86     1507.47     13.94 o 
   3   3   1     6937.20     6864.38     59.93 o 
   4   3   1       56.45       42.65      2.57 o 
   5   3   1     3092.42     2911.08     31.94 o 
   6   3   1     1624.91     1764.29     23.97 o 
   7   3   1      427.82      345.31     11.95 o 
   8   3   1      126.73      129.71      6.98 o 
   9   3   1        1.73        2.44      4.11 o 
  10   3   1      739.58      779.62     17.02 o 
  11   3   1       11.23       13.88      6.64 o 
  12   3   1      166.53      116.63     11.46 o 
  13   3   1       13.57        3.93      9.83 o 
  14   3   1       94.18       70.37     13.88 o 
  15   3   1        0.16       16.85     12.97 o 
  16   3   1        0.80       -2.57     12.00 o 
  17   3   1       28.24       33.42     17.59 o 
  18   3   1        0.10       -5.20     13.35 o 
 -18   4   1        5.26        4.13     15.09 o 
 -17   4   1      206.50      221.58     38.30 o 
 -16   4   1       96.51       95.24     26.33 o 
 -15   4   1       63.02       62.83     15.96 o 
 -14   4   1      120.67      116.04     24.83 o 
 -13   4   1       79.87       87.09     11.35 o 
 -12   4   1       14.50       12.69      8.03 o 
 -11   4   1       17.34       15.48      6.57 o 
 -10   4   1      145.14      164.54      8.24 o 
  -9   4   1      129.48      123.68      6.72 o 
  -8   4   1        6.50       18.89      4.55 o 
  -7   4   1      781.78      840.51     14.45 o 
  -6   4   1      205.51      221.69      6.28 o 
  -5   4   1      134.39      199.12      5.43 o 
  -4   4   1     1283.76     1257.10     14.44 o 
  -3   4   1       14.37       25.63      3.73 o 
  -2   4   1    25410.93    26770.99    226.98 o 
  -1   4   1     1226.36     1364.38     16.85 o 
   0   4   1     5524.12     5885.94     69.47 o 
   1   4   1      509.25      504.76     11.13 o 
   2   4   1      189.69      200.47      5.99 o 
   3   4   1      468.55      571.55      7.12 o 
   4   4   1        2.75       36.70      4.36 o 
   5   4   1     3787.77     3811.39     37.86 o 
   6   4   1     3028.32     3003.39     31.66 o 
   7   4   1     8370.92     8392.51     94.59 o 
   8   4   1      595.47      515.49     12.89 o 
   9   4   1      224.42      224.26      9.01 o 
  10   4   1      463.79      438.34     12.83 o 
  11   4   1      341.23      314.79     14.32 o 
  12   4   1       32.77        3.19      8.02 o 
  13   4   1      221.12      227.53     17.35 o 
  14   4   1     1126.57     1242.58     43.92 o 
  15   4   1      420.30      397.49     36.88 o 
  16   4   1      333.95      384.27     24.00 o 
  17   4   1       11.18      -12.32     12.32 o 
  18   4   1        1.43        7.37     17.75 o 
 -18   5   1       29.20       36.84     23.36 o 
 -17   5   1        4.95       20.02     14.80 o 
 -16   5   1      515.87      518.96     34.61 o 
 -15   5   1        0.36        5.19     13.27 o 
 -14   5   1      285.09      313.22     22.13 o 
 -13   5   1       25.50       31.07     10.19 o 
 -12   5   1       37.46       41.00      8.80 o 
 -11   5   1        6.25       -0.01      6.21 o 
 -10   5   1     1147.49     1216.16     20.88 o 
  -9   5   1     1468.53     1373.51     23.40 o 
  -8   5   1     4170.92     4007.30     47.14 o 
  -7   5   1     1083.58      995.53     16.05 o 
  -6   5   1      667.70      634.72     10.91 o 
  -5   5   1      124.44      127.20      4.53 o 
  -4   5   1     1075.75     1287.19     16.50 o 
  -3   5   1      666.97      637.53      8.86 o 
  -2   5   1     7043.31     7233.02     69.52 o 
  -1   5   1     3431.72     3763.08     49.94 o 
   0   5   1    24701.31    25129.64    314.98 o 
   1   5   1     1918.20     2178.51     30.10 o 
   2   5   1       63.90       88.90      4.12 o 
   3   5   1        4.96        4.35      1.66 o 
   4   5   1      436.14      486.34      7.66 o 
   5   5   1      536.65      445.25     10.14 o 
   6   5   1     3485.89     3464.55     39.05 o 
   7   5   1     2137.20     2218.66     29.97 o 
   8   5   1      623.61      523.44     12.68 o 
   9   5   1     1325.10     1316.85     22.70 o 
  10   5   1        8.88       25.22      5.70 o 
  11   5   1       29.01       20.24      7.68 o 
  12   5   1       32.52       24.47     10.74 o 
  13   5   1      178.93      186.41     19.92 o 
  14   5   1        7.11       11.62     11.81 o 
  15   5   1       31.55       42.33     13.50 o 
  16   5   1       31.03       17.36     13.01 o 
  17   5   1        3.07        0.41     15.23 o 
  18   5   1       18.97       33.13     17.46 o 
 -17   6   1        8.42       -9.51     14.44 o 
 -16   6   1       34.63        9.92     18.49 o 
 -15   6   1       30.46       11.33     14.76 o 
 -14   6   1       11.65       11.77     12.85 o 
 -13   6   1       30.86       16.24      9.91 o 
 -12   6   1      164.92      166.18     12.14 o 
 -11   6   1        0.17        3.53      6.34 o 
 -10   6   1       85.28       57.30      7.69 o 
  -9   6   1       20.66       53.25      6.32 o 
  -8   6   1      596.32      616.52     13.25 o 
  -7   6   1        9.56       28.00      4.28 o 
  -6   6   1     1966.12     2033.17     24.41 o 
  -5   6   1     1755.41     1689.16     20.21 o 
  -4   6   1      319.15      328.70      7.09 o 
  -3   6   1     6710.24     6690.05     61.66 o 
  -2   6   1     1477.15     1547.12     20.59 o 
  -1   6   1     3272.15     2978.12     34.29 o 
   0   6   1     1003.85     1201.75     18.45 o 
   1   6   1      441.85      503.13      8.08 o 
   2   6   1      670.22      784.47      9.14 o 
   3   6   1      200.39      167.47      5.26 o 
   4   6   1       88.26       89.36      3.43 o 
   5   6   1     1336.33     1215.22     15.09 o 
   6   6   1     1713.13     1822.65     22.54 o 
   7   6   1     2538.35     2426.96     29.00 o 
   8   6   1      215.82      224.56      8.77 o 
   9   6   1      825.46      855.54     17.72 o 
  10   6   1      272.87      261.64     10.59 o 
  11   6   1      117.80      135.34     11.19 o 
  12   6   1      156.76      144.62     12.32 o 
  13   6   1      819.92      907.94     30.50 o 
  14   6   1        2.85       10.54     13.71 o 
  15   6   1     1198.43     1277.07     53.84 o 
  16   6   1        1.36        6.39     15.31 o 
  17   6   1        3.25        8.29     15.87 o 
 -17   7   1        7.83       -2.78     28.69 o 
 -16   7   1       59.81       28.17     15.13 o 
 -15   7   1      294.93      336.14     24.73 o 
 -14   7   1       22.37       11.81     11.41 o 
 -13   7   1      332.48      306.80     22.54 o 
 -12   7   1        7.43        6.16      7.98 o 
 -11   7   1       44.95       28.72      7.21 o 
 -10   7   1     1041.92     1069.97     24.97 o 
  -9   7   1     1639.17     1568.51     34.81 o 
  -8   7   1     2758.15     2823.95     35.74 o 
  -7   7   1     2239.61     2183.29     30.98 o 
  -6   7   1      830.27      823.93     13.03 o 
  -5   7   1      664.38      694.73     10.57 o 
  -4   7   1     1758.98     1709.99     18.65 o 
  -3   7   1     4719.41     4779.38     50.59 o 
  -2   7   1      805.82      920.71     12.67 o 
  -1   7   1     6754.35     6845.88     80.69 o 
   0   7   1      994.48      944.79     12.12 o 
   1   7   1        9.38       20.69      4.18 o 
   2   7   1      567.60      543.82      8.22 o 
   3   7   1      284.27      285.98      6.02 o 
   4   7   1      217.43      221.37      5.26 o 
   5   7   1     1565.36     1495.67     17.00 o 
   6   7   1     1480.26     1394.16     17.62 o 
   7   7   1       90.35       81.32      4.91 o 
   8   7   1     2205.90     2232.72     31.87 o 
   9   7   1       22.05       28.13      6.10 o 
  10   7   1      240.06      237.30     11.08 o 
  11   7   1      485.98      516.70     22.16 o 
  12   7   1       84.89       85.17     12.26 o 
  13   7   1      104.76      136.20     16.94 o 
  14   7   1        4.94       28.27     19.07 o 
  15   7   1       26.20       13.65     14.86 o 
  16   7   1       17.14        4.13     14.17 o 
  17   7   1        1.11        3.34     15.25 o 
 -16   8   1       45.45       28.69     27.54 o 
 -15   8   1        8.08        1.48     16.52 o 
 -14   8   1       51.08       41.15     19.76 o 
 -13   8   1       27.94        6.56      9.47 o 
 -12   8   1        0.92        2.53      8.09 o 
 -11   8   1        6.52        6.71      7.69 o 
 -10   8   1      121.47      106.21      8.94 o 
  -9   8   1        0.80        3.88      5.55 o 
  -8   8   1      191.44      213.67      9.10 o 
  -7   8   1      916.18      947.08     14.68 o 
  -6   8   1     3408.44     3326.86     35.71 o 
  -5   8   1      358.97      367.64      7.28 o 
  -4   8   1      513.19      487.79      9.79 o 
  -3   8   1      864.29      774.26     12.19 o 
  -2   8   1     1743.61     1730.96     20.08 o 
  -1   8   1     1947.47     2063.03     37.45 o 
   0   8   1      509.52      408.87      9.02 o 
   1   8   1     1181.18     1111.67     16.13 o 
   2   8   1     1210.34     1244.01     20.25 o 
   3   8   1      926.98      870.51     11.61 o 
   4   8   1       14.79       25.59      3.11 o 
   5   8   1      114.00      142.97      5.15 o 
   6   8   1     1646.53     1558.20     18.44 o 
   7   8   1      425.86      418.53      9.17 o 
   8   8   1     2225.93     2222.22     31.93 o 
   9   8   1      447.34      446.90     13.00 o 
  10   8   1      296.27      307.25     12.42 o 
  11   8   1      110.48       92.82     11.63 o 
  12   8   1      808.51      838.68     27.62 o 
  13   8   1        9.76       35.29     11.57 o 
  14   8   1      629.24      602.46     59.89 o 
  15   8   1        1.17        7.40     17.83 o 
  16   8   1       90.97       70.79     22.05 o 
 -16   9   1        0.70       22.45     28.93 o 
 -15   9   1       78.98       80.26     32.02 o 
 -14   9   1       49.89       42.16     21.88 o 
 -13   9   1       45.31       38.44     15.63 o 
 -12   9   1      105.81      112.17     18.82 o 
 -11   9   1       97.23       78.94      9.96 o 
 -10   9   1        5.41        0.98      6.27 o 
  -9   9   1     1506.92     1469.42     23.43 o 
  -8   9   1       77.69       58.56      5.81 o 
  -7   9   1     3691.43     3715.06     41.71 o 
  -6   9   1     3070.05     2988.65     30.37 o 
  -5   9   1       81.10       81.68      5.00 o 
  -4   9   1     1547.07     1512.12     19.74 o 
  -3   9   1     1025.38     1052.26     14.23 o 
  -2   9   1      383.99      389.87     13.47 o 
  -1   9   1     1582.99     1483.46     29.65 o 
   0   9   1       35.12       51.10      3.77 o 
   1   9   1      332.39      353.04      8.88 o 
   2   9   1       13.90       19.72      3.56 o 
   3   9   1        2.41       10.45      3.66 o 
   4   9   1      160.54      154.71      4.17 o 
   5   9   1     1144.91     1077.84     20.83 o 
   6   9   1      271.52      254.47      6.77 o 
   7   9   1      520.72      537.91     11.70 o 
   8   9   1       12.40        5.90      5.00 o 
   9   9   1      321.04      350.27     11.62 o 
  10   9   1        6.74        4.51      6.49 o 
  11   9   1      137.48      152.37     11.73 o 
  12   9   1      107.81      132.98     13.61 o 
  13   9   1        0.51       12.54     10.73 o 
  14   9   1      117.70      115.52     20.48 o 
  15   9   1       15.44       13.56     14.86 o 
  16   9   1      132.26      110.60     24.52 o 
 -15  10   1        0.70       24.75     18.60 o 
 -14  10   1       30.91       44.76     14.37 o 
 -13  10   1       12.01       17.01     12.10 o 
 -12  10   1        1.76       -9.23      9.23 o 
 -11  10   1      284.47      307.66     14.93 o 
 -10  10   1       68.52       76.73      8.19 o 
  -9  10   1       25.43       21.77      5.98 o 
  -8  10   1        3.46       12.99      5.33 o 
  -7  10   1      398.37      412.95     12.34 o 
  -6  10   1       60.63       58.82      5.77 o 
  -5  10   1     1620.59     1676.67     22.58 o 
  -4  10   1       35.32       37.79      5.20 o 
  -3  10   1      111.14      120.81      4.83 o 
  -2  10   1      165.59      167.79      5.82 o 
  -1  10   1      426.17      437.58     10.17 o 
   0  10   1      128.66      123.31      6.97 o 
   1  10   1     1443.38     1436.50     24.42 o 
   2  10   1       58.78       52.61      5.58 o 
   3  10   1       44.69       49.52      5.86 o 
   4  10   1      129.83      159.33      7.24 o 
   5  10   1      154.48      180.78      5.05 o 
   6  10   1      658.61      666.60     12.34 o 
   7  10   1     1687.89     1668.80     22.91 o 
   8  10   1      120.57      128.25      7.39 o 
   9  10   1     1411.54     1509.63     25.92 o 
  10  10   1       10.74       11.74      7.05 o 
  11  10   1      611.29      613.41     20.85 o 
  12  10   1        2.56        5.10      9.63 o 
  13  10   1      183.24      193.41     16.33 o 
  14  10   1       11.73        3.83     13.80 o 
  15  10   1      197.74      187.63     25.93 o 
 -14  11   1      133.20      131.90     20.92 o 
 -13  11   1        0.98       -9.13      9.13 o 
 -12  11   1        2.27       -1.12      8.69 o 
 -11  11   1        6.74        5.53      8.17 o 
 -10  11   1      365.36      368.63     13.87 o 
  -9  11   1       79.89       86.46      7.60 o 
  -8  11   1     1531.47     1501.96     27.74 o 
  -7  11   1      149.66      125.34      9.18 o 
  -6  11   1     1039.96     1077.61     21.81 o 
  -5  11   1       40.45       47.84      5.77 o 
  -4  11   1      573.61      608.09     16.65 o 
  -3  11   1      703.32      669.82     18.23 o 
  -2  11   1      759.87      686.06     20.69 o 
  -1  11   1      229.02      223.12      9.33 o 
   0  11   1      206.59      185.27      8.22 o 
   1  11   1      135.64      133.21      7.45 o 
   2  11   1        2.47       10.26      8.99 o 
   3  11   1        6.57        4.15      5.79 o 
   4  11   1      625.72      606.28     16.92 o 
   5  11   1      267.42      278.85     12.41 o 
   6  11   1      767.23      755.17     17.78 o 
   7  11   1       69.40       81.15      6.40 o 
   8  11   1       10.02       12.70      5.67 o 
   9  11   1       34.97       31.03      6.73 o 
  10  11   1       11.82       13.86      7.23 o 
  11  11   1       10.92       21.47      9.19 o 
  12  11   1      122.86      119.79     12.59 o 
  13  11   1       25.65       24.19     10.62 o 
  14  11   1        0.13       -8.19     11.70 o 
 -14  12   1       21.64       31.52     34.02 o 
 -13  12   1        5.46        8.96     11.77 o 
 -12  12   1        2.17        1.53     10.52 o 
 -11  12   1        2.63       13.18     10.33 o 
 -10  12   1      202.15      225.30     13.63 o 
  -9  12   1        3.81       17.03      8.14 o 
  -8  12   1      139.28      139.52     11.73 o 
  -7  12   1      262.64      301.24     14.72 o 
  -6  12   1     1135.44     1173.44     21.86 o 
  -5  12   1       21.47       13.25      6.64 o 
  -4  12   1        1.13       -3.60      5.45 o 
  -3  12   1      163.26      131.84     12.35 o 
  -2  12   1       30.91       44.98      7.43 o 
  -1  12   1       69.19       82.64      7.95 o 
   0  12   1      481.06      532.97     37.04 o 
   1  12   1      440.87      419.99     17.01 o 
   2  12   1      312.81      338.46     15.36 o 
   3  12   1       37.94       41.16      9.09 o 
   4  12   1       69.50       78.03      9.34 o 
   5  12   1      438.81      370.06     16.18 o 
   6  12   1      284.21      261.64     15.51 o 
   7  12   1      366.53      360.32     13.05 o 
   8  12   1      258.64      293.08     12.94 o 
   9  12   1      255.54      289.32     12.69 o 
  10  12   1      106.07      125.83      9.79 o 
  11  12   1        0.71       -2.80      9.52 o 
  12  12   1      140.66      159.88     17.59 o 
  13  12   1       58.24       61.99     13.64 o 
  14  12   1      179.16      166.99     26.63 o 
 -13  13   1       39.62       34.56     20.31 o 
 -12  13   1        0.27       -6.08     10.37 o 
 -11  13   1       16.02       10.11     10.77 o 
 -10  13   1        0.67       -5.05      8.00 o 
  -9  13   1      510.90      531.18     18.46 o 
  -8  13   1        6.89        1.93      7.22 o 
  -7  13   1      355.45      373.90     14.85 o 
  -6  13   1       15.09       14.92      7.15 o 
  -5  13   1      243.51      252.87     17.56 o 
  -4  13   1       29.16       32.45      8.46 o 
  -3  13   1      329.11      312.00     15.72 o 
  -2  13   1       33.54       30.87      7.81 o 
  -1  13   1      426.03      410.80     31.05 o 
   0  13   1       19.81       19.68      7.11 o 
   1  13   1       10.88       -2.46     14.80 o 
   2  13   1       25.84       31.67     11.80 o 
   3  13   1       38.22       47.60     11.38 o 
   4  13   1        0.11       -2.80      6.71 o 
   5  13   1      644.76      661.70     20.26 o 
   6  13   1       20.91       14.75      8.26 o 
   7  13   1      193.17      161.04     17.21 o 
   8  13   1        8.53       14.49      9.38 o 
   9  13   1      100.07       79.91     11.92 o 
  10  13   1       16.86       24.58     16.19 o 
  11  13   1       16.21        4.60     16.47 o 
  12  13   1       18.48        3.27     19.10 o 
  13  13   1       66.12       23.91     34.32 o 
 -11  14   1       13.65        2.35     19.60 o 
 -10  14   1       38.19       19.08     13.86 o 
  -9  14   1      101.22      112.11     13.25 o 
  -8  14   1        8.94       17.86      8.30 o 
  -7  14   1       46.74       41.00     10.13 o 
  -6  14   1       13.43       28.19      9.32 o 
  -5  14   1      251.33      281.45     14.15 o 
  -4  14   1        6.10       -0.79      7.78 o 
  -3  14   1        2.09       -2.03      7.57 o 
  -2  14   1       22.84       20.78      8.01 o 
  -1  14   1       71.24       93.90      9.74 o 
   0  14   1      538.45      517.44     19.69 o 
   1  14   1      417.09      424.42     20.15 o 
   2  14   1      135.64      131.33     11.40 o 
   3  14   1       24.08       23.31      7.50 o 
   4  14   1       95.78       96.27     10.04 o 
   5  14   1        2.24        5.38     10.27 o 
   6  14   1       60.87       55.57      9.85 o 
   7  14   1        9.78        2.39      9.06 o 
   8  14   1      351.38      356.11     17.96 o 
   9  14   1        5.56        0.86     11.49 o 
  10  14   1       28.79       15.33     28.81 o 
  11  14   1       43.61       94.77     22.64 o 
 -10  15   1       25.00       38.49     13.99 o 
  -9  15   1       33.78       46.31     13.77 o 
  -8  15   1      137.33      190.01     20.47 o 
  -7  15   1       39.86       53.47     11.24 o 
  -6  15   1      117.99      138.20     12.41 o 
  -5  15   1        8.61       -2.72      8.31 o 
  -4  15   1        5.89        5.01      9.08 o 
  -3  15   1       19.64       16.11      9.27 o 
  -2  15   1      465.24      471.55     20.08 o 
  -1  15   1       78.92       92.09     10.35 o 
   0  15   1      113.97      113.40     10.86 o 
   1  15   1       61.46       76.48     14.07 o 
   2  15   1       34.88       38.14      9.88 o 
   3  15   1      137.87      168.55     11.41 o 
   4  15   1      230.61      230.14     13.38 o 
   5  15   1        8.51       28.26      9.58 o 
   6  15   1      252.09      239.33     28.39 o 
   7  15   1       11.53        4.54     12.40 o 
   8  15   1       17.82       10.95     10.02 o 
   9  15   1        0.26        3.16     11.72 o 
  10  15   1        5.97       14.08     16.63 o 
  -8  16   1        0.49        2.64     13.29 o 
  -7  16   1        7.93        8.06      9.86 o 
  -6  16   1       24.50       12.93      9.78 o 
  -5  16   1       40.65       50.14     12.66 o 
  -4  16   1        1.45       -8.16      8.16 o 
  -3  16   1       29.03       26.08      9.56 o 
  -2  16   1        6.00       14.64      8.84 o 
  -1  16   1       85.56       63.09     16.04 o 
   0  16   1       40.38       30.82      9.10 o 
   1  16   1      231.49      213.05     31.35 o 
   2  16   1        2.77       -1.60      9.14 o 
   3  16   1       93.41      102.01     14.14 o 
   4  16   1       40.33       38.79      9.40 o 
   5  16   1       87.16       99.74     21.14 o 
   6  16   1        3.72        5.03      9.61 o 
   7  16   1      141.89      143.86     13.58 o 
   8  16   1        2.66       -9.47      9.47 o 
  -6  17   1       13.71       -8.23     18.52 o 
  -5  17   1        3.63        6.50      9.40 o 
  -4  17   1        4.35       13.44      8.92 o 
  -3  17   1       49.34       31.88     11.23 o 
  -2  17   1       23.10       15.46      9.65 o 
  -1  17   1       98.92       96.27     11.43 o 
   0  17   1      145.32      187.89     13.78 o 
   1  17   1        3.62       -8.84      8.84 o 
   2  17   1       54.54       53.90      9.26 o 
   3  17   1        8.18       -8.14      8.14 o 
   4  17   1       57.59       48.52     10.22 o 
   5  17   1       53.17       36.01     10.62 o 
 -18   0   2      226.49      273.32     32.55 o 
 -16   0   2     1037.04     1062.82     51.75 o 
 -14   0   2       28.95      -13.54     13.54 o 
 -12   0   2       59.10       86.95     17.09 o 
 -10   0   2     4974.45     4906.75     80.91 o 
  -8   0   2     1448.81     1460.09     30.70 o 
  -6   0   2     5271.33     4918.41     67.81 o 
  -4   0   2      199.48      314.03      7.12 o 
  -2   0   2     6755.79     6125.79     79.61 o 
   0   0   2     4954.79     5684.86     66.79 o 
   2   0   2     1857.24     2302.06     31.97 o 
   4   0   2       83.69      100.50      9.17 o 
   6   0   2     5863.70     7014.82    120.90 o 
   8   0   2       22.77       42.82      7.74 o 
  10   0   2      212.44      186.51     11.89 o 
  12   0   2     1654.82     1683.89     57.92 o 
  14   0   2      997.70     1062.45     47.64 o 
  16   0   2       18.35       37.51     19.62 o 
  18   0   2        7.81       -6.78     45.30 o 
 -18   1   2       15.62       33.37     17.61 o 
 -17   1   2        1.18      -14.33     14.33 o 
 -16   1   2       33.77       42.41     14.54 o 
 -15   1   2      117.40      100.45     15.86 o 
 -14   1   2        4.34      -10.24     10.24 o 
 -13   1   2      238.00      199.80     23.67 o 
 -12   1   2      934.24      953.76     25.34 o 
 -11   1   2     1753.76     1714.14     34.38 o 
 -10   1   2      682.73      679.02     14.18 o 
  -9   1   2     3666.03     3541.02     40.63 o 
  -8   1   2     3206.80     3114.39     34.00 o 
  -7   1   2      234.06      262.34      7.70 o 
  -6   1   2       14.59        8.78      3.36 o 
  -5   1   2      203.14      255.63      8.05 o 
  -4   1   2      347.46      444.07      6.50 o 
  -3   1   2     6080.73     6276.93     50.72 o 
  -2   1   2      644.03      726.28      7.74 o 
  -1   1   2    19177.89    21179.90    188.81 o 
   0   1   2      916.45      891.13      8.47 o 
   1   1   2     2293.16     2358.77     25.36 o 
   2   1   2      140.27      158.05      5.01 o 
   3   1   2    26879.48    28101.02    277.38 o 
   4   1   2      325.81      355.03      6.69 o 
   5   1   2    38122.13    39549.09    388.88 o 
   6   1   2    13667.41    13776.50    149.04 o 
   7   1   2     3843.48     3674.52     42.46 o 
   8   1   2     3266.55     3283.06     45.96 o 
   9   1   2       25.53       35.40      5.08 o 
  10   1   2       65.43       51.84      5.94 o 
  11   1   2       46.43       32.98      7.04 o 
  12   1   2      381.58      415.20     23.19 o 
  13   1   2      242.79      257.20     18.05 o 
  14   1   2        3.96       -4.57      9.90 o 
  15   1   2      442.71      391.99     23.17 o 
  16   1   2       16.28        8.42     13.40 o 
  17   1   2       69.85       56.30     15.84 o 
  18   1   2        7.78      -16.79     16.90 o 
 -18   2   2       14.68       11.48     16.45 o 
 -17   2   2      625.13      707.51     36.43 o 
 -16   2   2      181.18      219.81     22.77 o 
 -15   2   2      743.54      752.75     29.15 o 
 -14   2   2       37.00       31.33     11.60 o 
 -13   2   2       26.83       19.45     10.17 o 
 -12   2   2       43.12       28.67      8.61 o 
 -11   2   2      219.77      231.55     12.86 o 
 -10   2   2      906.65      894.52     17.42 o 
  -9   2   2     1935.80     1997.56     27.93 o 
  -8   2   2      668.61      587.16     12.56 o 
  -7   2   2        9.46       15.93      3.13 o 
  -6   2   2      310.03      326.30      7.20 o 
  -5   2   2      275.83      224.05      5.15 o 
  -4   2   2     1201.71     1428.09     14.27 o 
  -3   2   2     9503.57    10144.31     80.42 o 
  -2   2   2    19932.70    20532.87    160.06 o 
  -1   2   2     5759.85     5879.57     53.66 o 
   0   2   2     5842.44     6169.15     49.05 o 
   1   2   2     2438.21     2706.27     27.10 o 
   2   2   2    18147.30    18240.12    194.37 o 
   3   2   2    14642.88    15780.48    148.13 o 
   4   2   2        6.22       11.83      2.17 o 
   5   2   2      372.82      350.41      8.81 o 
   6   2   2      510.90      434.48     11.61 o 
   7   2   2     3375.09     3504.19     43.74 o 
   8   2   2      956.52      994.75     17.97 o 
   9   2   2     1102.71     1149.11     20.52 o 
  10   2   2      819.56      780.87     17.10 o 
  11   2   2      211.79      200.88     12.00 o 
  12   2   2      510.06      525.88     22.24 o 
  13   2   2     1639.97     1515.57     40.28 o 
  14   2   2      429.87      390.47     22.02 o 
  15   2   2      319.41      292.97     20.76 o 
  16   2   2       29.77       22.46     13.24 o 
  17   2   2       18.85        7.64     13.62 o 
  18   2   2        8.58        9.33     20.02 o 
 -18   3   2        2.32       17.10     16.03 o 
 -17   3   2       16.01       31.45     16.87 o 
 -16   3   2        8.54       29.88     16.00 o 
 -15   3   2      168.30      173.04     20.45 o 
 -14   3   2      292.20      301.52     22.07 o 
 -13   3   2       63.15       51.79     13.35 o 
 -12   3   2      719.35      712.64     24.22 o 
 -11   3   2        2.44        5.20      5.77 o 
 -10   3   2     2940.02     2994.70     41.58 o 
  -9   3   2     1623.28     1555.94     23.44 o 
  -8   3   2     5356.19     5096.79     57.34 o 
  -7   3   2     2275.99     2203.91     26.41 o 
  -6   3   2     1178.74     1200.02     16.10 o 
  -5   3   2     1286.70     1281.59     16.85 o 
  -4   3   2      586.13      543.59      8.60 o 
  -3   3   2     1415.31     1411.59     15.64 o 
  -2   3   2    11488.06    12032.16    113.87 o 
  -1   3   2     1455.30     1452.58     14.92 o 
   0   3   2    14701.22    15273.92    129.72 o 
   1   3   2     3822.90     4329.19     40.09 o 
   2   3   2     2435.10     2701.99     26.33 o 
   3   3   2      903.66     1025.69     11.53 o 
   4   3   2     3427.24     3680.13     37.87 o 
   5   3   2      688.59      661.82     10.53 o 
   6   3   2    12822.86    12715.18    122.62 o 
   7   3   2      736.55      671.66     13.69 o 
   8   3   2     4798.40     4679.96     57.16 o 
   9   3   2      204.17      204.44      8.64 o 
  10   3   2      223.04      191.62      9.11 o 
  11   3   2       51.00       44.37      8.45 o 
  12   3   2      709.17      745.68     27.99 o 
  13   3   2       32.67       13.20     10.79 o 
  14   3   2     1464.49     1514.27     41.14 o 
  15   3   2       15.81       -0.65     12.00 o 
  16   3   2       43.80       37.20     13.82 o 
  17   3   2        0.33      -12.11     12.54 o 
  18   3   2       24.67       16.11     15.01 o 
 -18   4   2       34.78       64.20     20.31 o 
 -17   4   2       69.31       94.26     21.59 o 
 -16   4   2      672.06      672.78     39.27 o 
 -15   4   2      222.03      263.79     22.34 o 
 -14   4   2       93.94       87.87     17.37 o 
 -13   4   2       62.46       48.53     10.97 o 
 -12   4   2       10.31       -5.51      7.20 o 
 -11   4   2       67.00       61.97      8.31 o 
 -10   4   2       35.89       28.33      6.45 o 
  -9   4   2     2858.91     2809.96     36.07 o 
  -8   4   2      132.45      191.80      7.50 o 
  -7   4   2     3973.90     4195.55     44.94 o 
  -6   4   2      166.54      170.46      5.97 o 
  -5   4   2      531.73      660.32     11.55 o 
  -4   4   2     1471.34     1671.02     20.43 o 
  -3   4   2      923.05     1101.54     13.13 o 
  -2   4   2     3543.22     3763.67     33.85 o 
  -1   4   2     2390.90     2503.40     27.34 o 
   0   4   2     1821.02     1842.40     20.68 o 
   1   4   2     1857.48     1837.35     20.67 o 
   2   4   2     3208.50     3259.00     31.32 o 
   3   4   2     1785.81     1897.40     18.82 o 
   4   4   2       63.66       83.90      5.52 o 
   5   4   2      703.55      677.60     12.95 o 
   6   4   2     4210.21     4494.60     47.25 o 
   7   4   2      186.58      163.01      7.25 o 
   8   4   2     4636.97     4354.01     53.85 o 
   9   4   2      222.34      186.20      8.51 o 
  10   4   2        4.54       -4.25      4.25 o 
  11   4   2        0.26       -6.09      6.09 o 
  12   4   2       36.33       36.92      9.23 o 
  13   4   2      187.27      181.03     18.96 o 
  14   4   2       44.68       46.48     13.43 o 
  15   4   2      433.87      410.16     42.47 o 
  16   4   2        6.99       13.28     12.74 o 
  17   4   2        0.27      -12.54     12.54 o 
  18   4   2        0.83       -9.45     13.82 o 
 -18   5   2       92.33      129.99     21.88 o 
 -17   5   2        4.71       19.77     15.13 o 
 -16   5   2        8.22        0.46     14.62 o 
 -15   5   2      233.57      319.25     23.93 o 
 -14   5   2       16.09       10.18     12.37 o 
 -13   5   2        6.40       17.39      9.38 o 
 -12   5   2       25.64       22.74      8.18 o 
 -11   5   2       69.32       76.51     11.10 o 
 -10   5   2      196.75      229.01     10.07 o 
  -9   5   2     5360.70     5298.08     60.64 o 
  -8   5   2       12.04       39.85      4.75 o 
  -7   5   2     2970.45     2829.39     34.60 o 
  -6   5   2      150.24      167.39      5.78 o 
  -5   5   2     1603.44     1727.86     21.91 o 
  -4   5   2     3595.00     3469.84     38.15 o 
  -3   5   2     5765.66     5899.02     57.82 o 
  -2   5   2     2581.16     2403.20     24.89 o 
  -1   5   2    12637.56    12366.62    143.93 o 
   0   5   2     1372.95     1250.81     21.76 o 
   1   5   2     6246.54     6231.96     68.85 o 
   2   5   2       84.59      144.55      4.24 o 
   3   5   2       13.90       27.19      6.33 o 
   4   5   2     1899.34     1864.34     20.26 o 
   5   5   2     2181.54     2062.49     22.81 o 
   6   5   2      388.87      382.07      8.72 o 
   7   5   2     9144.30     9216.47     97.04 o 
   8   5   2      807.05      869.22     16.94 o 
   9   5   2     1758.94     1847.25     28.55 o 
  10   5   2        5.20       12.65      5.29 o 
  11   5   2      216.36      231.08     17.79 o 
  12   5   2        0.56       -6.54      7.51 o 
  13   5   2     1002.50      993.07     39.77 o 
  14   5   2      332.11      372.29     22.23 o 
  15   5   2      229.26      222.62     20.26 o 
  16   5   2       23.60       21.01     13.02 o 
  17   5   2        5.14       -6.57     13.13 o 
  18   5   2        4.39      -14.46     14.46 o 
 -17   6   2        7.02       17.71     17.47 o 
 -16   6   2      228.95      262.71     23.16 o 
 -15   6   2       68.68       42.33     15.61 o 
 -14   6   2       48.96       39.76     11.75 o 
 -13   6   2      106.91       72.88     12.02 o 
 -12   6   2       15.20       14.87      7.46 o 
 -11   6   2        8.22       11.40      6.13 o 
 -10   6   2      759.09      678.28     16.38 o 
  -9   6   2        4.46        2.23      4.81 o 
  -8   6   2     3831.70     3522.94     42.60 o 
  -7   6   2      221.47      232.68      7.68 o 
  -6   6   2     1985.05     1865.94     22.92 o 
  -5   6   2       41.40       63.10      4.03 o 
  -4   6   2       36.58       54.39      3.69 o 
  -3   6   2     4256.76     4439.03     44.51 o 
  -2   6   2      104.05      104.00      3.85 o 
  -1   6   2     1768.47     2012.22     29.78 o 
   0   6   2       63.84       99.39      5.01 o 
   1   6   2      467.43      580.81      9.17 o 
   2   6   2       59.89       82.50      2.98 o 
   3   6   2     3335.52     3648.79     39.58 o 
   4   6   2      114.82      141.83      4.39 o 
   5   6   2      280.56      278.82      6.65 o 
   6   6   2     1121.42     1148.66     15.57 o 
   7   6   2     1810.87     1781.57     22.02 o 
   8   6   2      112.53      111.47      6.93 o 
   9   6   2     1292.06     1220.15     21.93 o 
  10   6   2       18.71       26.88      6.13 o 
  11   6   2        0.58        1.66      7.30 o 
  12   6   2        5.63        7.97      8.34 o 
  13   6   2        0.78        5.01     10.94 o 
  14   6   2      740.12      731.20     33.88 o 
  15   6   2        1.75       -6.97     12.57 o 
  16   6   2      159.61      164.20     18.81 o 
  17   6   2        1.35        0.57     15.31 o 
 -17   7   2       59.94       75.96     36.44 o 
 -16   7   2        0.55       17.98     28.02 o 
 -15   7   2       45.84       52.68     15.84 o 
 -14   7   2      252.85      284.86     20.17 o 
 -13   7   2        7.12       -2.62      8.41 o 
 -12   7   2       19.72       20.49      7.86 o 
 -11   7   2        5.88        4.17      6.07 o 
 -10   7   2       18.13       24.88      6.38 o 
  -9   7   2      388.39      442.15     13.88 o 
  -8   7   2     3018.89     2906.65     38.16 o 
  -7   7   2      211.06      257.80      8.88 o 
  -6   7   2     2195.29     2248.34     26.56 o 
  -5   7   2       40.12       60.90      4.42 o 
  -4   7   2     2826.90     2827.40     30.37 o 
  -3   7   2     5489.53     5057.68     50.40 o 
  -2   7   2     3990.07     3868.50     44.65 o 
  -1   7   2    20259.71    19706.18    249.02 o 
   0   7   2     4335.04     4040.46     70.21 o 
   1   7   2     2350.83     2325.63     30.23 o 
   2   7   2        6.26       18.94      2.88 o 
   3   7   2     1220.01     1258.54     14.77 o 
   4   7   2       76.57       62.93      3.82 o 
   5   7   2      407.22      410.76      8.14 o 
   6   7   2     2383.41     2333.13     27.46 o 
   7   7   2      953.15      984.18     15.49 o 
   8   7   2     1057.84     1035.69     19.07 o 
   9   7   2     1130.89     1092.52     21.64 o 
  10   7   2      438.47      417.76     13.26 o 
  11   7   2      205.27      205.29     13.13 o 
  12   7   2     1011.56      998.94     27.21 o 
  13   7   2      470.34      508.20     22.84 o 
  14   7   2      150.06      178.87     25.31 o 
  15   7   2      169.48      179.75     21.31 o 
  16   7   2        3.61        8.47     14.67 o 
  17   7   2        1.31      -14.35     16.12 o 
 -16   8   2       27.92       38.37     30.99 o 
 -15   8   2      189.35      161.24     37.04 o 
 -14   8   2        0.24       -0.37     15.84 o 
 -13   8   2       11.21       14.80      8.83 o 
 -12   8   2       10.99       18.07      7.75 o 
 -11   8   2       77.25       65.77      8.02 o 
 -10   8   2        3.02        8.40      6.62 o 
  -9   8   2     2608.93     2598.92     37.39 o 
  -8   8   2       11.74       16.51      5.66 o 
  -7   8   2      577.33      550.05     11.44 o 
  -6   8   2      196.98      182.16      6.19 o 
  -5   8   2      103.44       96.84      3.82 o 
  -4   8   2      305.78      258.83      6.90 o 
  -3   8   2     2802.76     2724.33     30.82 o 
  -2   8   2     1914.55     1889.11     23.99 o 
  -1   8   2       15.24       36.23      4.93 o 
   0   8   2       57.71       54.46      9.57 o 
   1   8   2      310.41      270.60      6.61 o 
   2   8   2      975.48     1012.15     15.83 o 
   3   8   2      166.65      193.73      6.19 o 
   4   8   2      204.87      212.12      5.58 o 
   5   8   2      507.28      500.45     11.34 o 
   6   8   2      101.63      110.61      5.26 o 
   7   8   2     1143.49     1146.06     17.61 o 
   8   8   2      252.63      253.76      9.49 o 
   9   8   2        1.07        5.50      6.00 o 
  10   8   2      271.82      290.77     11.39 o 
  11   8   2       55.34       46.68      9.20 o 
  12   8   2      139.36      138.38     12.59 o 
  13   8   2      185.33      196.14     32.03 o 
  14   8   2       29.73       64.28     20.84 o 
  15   8   2      243.50      256.57     29.53 o 
  16   8   2       11.22        4.99     18.38 o 
 -16   9   2       21.02       16.28     28.87 o 
 -15   9   2       14.73       45.76     29.96 o 
 -14   9   2       47.73       93.95     20.08 o 
 -13   9   2       77.96       90.32     16.07 o 
 -12   9   2       25.02       37.94     10.85 o 
 -11   9   2        3.49       -6.21      6.21 o 
 -10   9   2       23.17       15.10      6.93 o 
  -9   9   2        1.06        4.86      5.82 o 
  -8   9   2      407.12      438.33     11.88 o 
  -7   9   2     1379.28     1239.65     18.51 o 
  -6   9   2     1989.25     1992.20     23.36 o 
  -5   9   2     1702.93     1608.11     21.85 o 
  -4   9   2      467.85      472.68      9.40 o 
  -3   9   2       51.71       62.05      3.63 o 
  -2   9   2     5739.29     5396.02     73.06 o 
  -1   9   2      399.13      377.83      9.78 o 
   0   9   2     1720.32     1626.81     27.12 o 
   1   9   2      274.41      239.34      6.23 o 
   2   9   2      329.77      385.91      9.08 o 
   3   9   2       15.66       14.11      2.92 o 
   4   9   2       58.32       50.48      4.74 o 
   5   9   2      315.31      303.82      8.11 o 
   6   9   2     2190.13     2164.83     24.93 o 
   7   9   2       10.07        7.99      4.82 o 
   8   9   2      357.77      368.45     10.85 o 
   9   9   2       97.11       96.31      7.36 o 
  10   9   2      354.17      355.21     12.58 o 
  11   9   2      171.56      192.83     12.91 o 
  12   9   2      312.52      318.71     19.32 o 
  13   9   2      409.61      353.10     27.61 o 
  14   9   2      406.72      493.31     33.46 o 
  15   9   2       22.95       15.61     18.90 o 
  16   9   2       32.57       38.85     16.80 o 
 -15  10   2       19.75        2.77     17.10 o 
 -14  10   2        1.26      -15.27     15.27 o 
 -13  10   2       11.76       -9.90     21.09 o 
 -12  10   2       29.10       22.83      9.42 o 
 -11  10   2        0.24       -1.21      7.12 o 
 -10  10   2      708.03      722.27     17.84 o 
  -9  10   2       59.60       91.72      7.47 o 
  -8  10   2      107.97      127.65      7.33 o 
  -7  10   2       70.38      106.03      8.86 o 
  -6  10   2      274.05      267.09      9.51 o 
  -5  10   2      256.43      239.50      8.21 o 
  -4  10   2      889.23      814.38     13.12 o 
  -3  10   2        0.26       15.14      2.89 o 
  -2  10   2     1304.68     1347.42     22.69 o 
  -1  10   2       56.70       92.81      9.59 o 
   0  10   2      159.10      156.69     10.84 o 
   1  10   2        8.81       27.64      5.22 o 
   2  10   2     1152.22     1124.41     26.24 o 
   3  10   2       27.20       36.00      4.69 o 
   4  10   2      174.93      193.27      7.19 o 
   5  10   2      233.88      229.43      7.36 o 
   6  10   2      129.62      133.27      6.88 o 
   7  10   2       39.18       38.17      9.24 o 
   8  10   2       57.54       63.78      6.37 o 
   9  10   2        1.40        7.35      6.06 o 
  10  10   2       38.68       36.18      7.64 o 
  11  10   2        0.57       -1.49      8.22 o 
  12  10   2        4.76       13.14      9.34 o 
  13  10   2       40.91       52.90     12.44 o 
  14  10   2      117.73       94.19     20.84 o 
  15  10   2        2.51      -14.30     18.19 o 
 -14  11   2        0.06        7.42     12.76 o 
 -13  11   2       33.63       30.71     11.83 o 
 -12  11   2       80.89       65.86     10.83 o 
 -11  11   2        5.95        0.31      7.15 o 
 -10  11   2       26.29       19.88      7.95 o 
  -9  11   2      389.56      395.94     13.17 o 
  -8  11   2      243.93      229.91     11.26 o 
  -7  11   2      117.47      123.14      7.99 o 
  -6  11   2      696.05      703.37     15.28 o 
  -5  11   2      683.86      684.33     15.12 o 
  -4  11   2       12.12       -2.12      4.08 o 
  -3  11   2     1701.92     1749.14     23.20 o 
  -2  11   2       15.39       10.87      8.41 o 
  -1  11   2     2261.52     2336.80     56.52 o 
   0  11   2       45.18       40.70      8.66 o 
   1  11   2      745.08      808.24     29.73 o 
   2  11   2      164.13      138.40      8.96 o 
   3  11   2      388.11      416.44     11.89 o 
   4  11   2        4.18        5.56      6.00 o 
   5  11   2      808.04      800.41     17.31 o 
   6  11   2       51.33       49.90      6.93 o 
   7  11   2      232.94      243.64      9.77 o 
   8  11   2      189.16      174.73      9.58 o 
   9  11   2      127.62      140.42      9.77 o 
  10  11   2       20.96       19.46      8.36 o 
  11  11   2      327.83      372.56     16.63 o 
  12  11   2       54.99       54.85     11.00 o 
  13  11   2      468.61      502.87     21.05 o 
  14  11   2       30.29       12.76     15.61 o 
 -14  12   2        0.29      -18.42     18.42 o 
 -13  12   2        0.27       -3.03     13.32 o 
 -12  12   2       11.58        6.63     10.67 o 
 -11  12   2       77.78       61.63     12.13 o 
 -10  12   2      175.70      189.63     13.51 o 
  -9  12   2      196.68      210.63     12.79 o 
  -8  12   2       49.80       58.86      7.89 o 
  -7  12   2       41.80       17.26      6.69 o 
  -6  12   2      111.06       83.45      8.70 o 
  -5  12   2      213.38      217.99      9.93 o 
  -4  12   2       56.75       56.03      6.79 o 
  -3  12   2     1081.13     1095.82     22.70 o 
  -2  12   2      175.44      174.74     19.43 o 
  -1  12   2       11.27       29.35     12.04 o 
   0  12   2       31.71       26.99     11.74 o 
   1  12   2      260.63      259.41     14.31 o 
   2  12   2        8.60        2.33      6.54 o 
   3  12   2        2.79       -0.46      5.53 o 
   4  12   2       34.42       38.69      6.94 o 
   5  12   2      293.08      295.54     13.17 o 
   6  12   2       25.68       16.96      9.16 o 
   7  12   2       53.89       61.62      8.06 o 
   8  12   2       28.26       17.62      6.13 o 
   9  12   2       56.87       60.93      7.96 o 
  10  12   2        1.18       -8.39      8.39 o 
  11  12   2       35.78       40.82     11.16 o 
  12  12   2       43.02       58.96     12.87 o 
  13  12   2        6.11       27.05     12.35 o 
 -13  13   2        0.05       12.42     19.03 o 
 -12  13   2        2.15        1.02     10.94 o 
 -11  13   2       81.56       75.03     13.01 o 
 -10  13   2       12.74       -5.47      8.46 o 
  -9  13   2       11.28       10.74      8.27 o 
  -8  13   2      437.48      484.03     15.46 o 
  -7  13   2        4.39       -8.68      8.68 o 
  -6  13   2      172.11      203.30     10.86 o 
  -5  13   2        9.28       24.74      7.06 o 
  -4  13   2      139.95      142.65      9.05 o 
  -3  13   2      261.31      228.48     13.37 o 
  -2  13   2      760.69      681.81     51.63 o 
  -1  13   2        0.15       -2.00     12.47 o 
   0  13   2     1116.60     1156.52     48.30 o 
   1  13   2        0.23       -5.99      9.11 o 
   2  13   2       88.30       93.54     17.28 o 
   3  13   2      290.19      309.20     13.39 o 
   4  13   2      185.06      183.48     11.50 o 
   5  13   2       82.70       76.77      9.32 o 
   6  13   2      535.45      540.15     29.33 o 
   7  13   2      180.36      170.92     12.90 o 
   8  13   2      136.52      145.17     12.98 o 
   9  13   2        0.11       11.01      9.53 o 
  10  13   2       24.59       50.91     30.20 o 
  11  13   2        4.64       -6.05     14.83 o 
  12  13   2      423.81      459.43     60.16 o 
 -11  14   2       22.36       26.78     13.73 o 
 -10  14   2       47.28       37.37     15.78 o 
  -9  14   2       65.40       64.63     15.63 o 
  -8  14   2       56.12       59.62     10.67 o 
  -7  14   2       10.70        6.66      7.77 o 
  -6  14   2       16.80       16.55      7.34 o 
  -5  14   2       12.95       10.64     15.81 o 
  -4  14   2      209.27      215.59     13.66 o 
  -3  14   2      103.68      105.84     17.19 o 
  -2  14   2       91.25       79.35      9.01 o 
  -1  14   2       31.90       44.61     15.37 o 
   0  14   2      380.97      400.07     28.57 o 
   1  14   2       30.00       10.86     12.56 o 
   2  14   2       24.69       19.61      6.66 o 
   3  14   2       32.15       31.68     10.59 o 
   4  14   2      160.47      150.71     13.99 o 
   5  14   2       54.47       49.45      9.17 o 
   6  14   2       24.41       32.46      9.25 o 
   7  14   2       56.01       65.74     10.79 o 
   8  14   2        3.68        8.78      9.59 o 
   9  14   2       76.68       78.13     27.48 o 
  10  14   2        3.53        6.20     35.44 o 
  11  14   2        0.44        9.71     17.89 o 
 -10  15   2       44.42       53.78     17.33 o 
  -9  15   2       40.64       32.50     10.76 o 
  -8  15   2       53.56       56.61     10.92 o 
  -7  15   2      371.54      363.03     17.87 o 
  -6  15   2        6.67        4.28      9.79 o 
  -5  15   2        2.33        4.72     10.90 o 
  -4  15   2        1.43        2.81     11.92 o 
  -3  15   2       28.59       19.06      8.58 o 
  -2  15   2       46.89       27.55      8.09 o 
  -1  15   2      274.73      288.71     25.72 o 
   0  15   2       62.50       43.68      8.36 o 
   1  15   2       21.59       24.43      8.60 o 
   2  15   2      235.28      202.78     16.17 o 
   3  15   2       57.24       63.38     10.57 o 
   4  15   2      130.88      112.70     11.06 o 
   5  15   2      190.75      163.89     19.60 o 
   6  15   2       86.75       82.31     11.22 o 
   7  15   2       97.84      117.81     12.75 o 
   8  15   2       45.93       35.59     11.18 o 
   9  15   2       25.99       47.74     18.25 o 
  10  15   2        1.98      -10.43     16.95 o 
  -8  16   2       13.69        7.93     11.81 o 
  -7  16   2        2.36       -7.43     10.68 o 
  -6  16   2        0.54        5.15     13.99 o 
  -5  16   2        0.34        0.40      8.62 o 
  -4  16   2       55.42       33.55     10.23 o 
  -3  16   2        6.69       -2.55      8.00 o 
  -2  16   2       87.86       62.34     19.49 o 
  -1  16   2       17.23       45.21     16.83 o 
   0  16   2       11.84       10.32      8.78 o 
   1  16   2       40.53       33.60      8.37 o 
   2  16   2        0.12       -4.54      7.23 o 
   3  16   2       13.93       12.40      8.28 o 
   4  16   2       40.24       42.91      9.73 o 
   5  16   2       51.34       44.89     13.16 o 
   6  16   2        1.85        8.85      9.83 o 
   7  16   2       20.38        6.24      9.85 o 
   8  16   2       81.36       91.99     13.28 o 
  -5  17   2       15.56       14.00      9.42 o 
  -4  17   2        9.25        2.32      9.48 o 
  -3  17   2        5.88        4.65      8.84 o 
  -2  17   2       58.01       72.21     19.97 o 
  -1  17   2      118.75       84.80     19.49 o 
   0  17   2       35.25       24.27     17.25 o 
   1  17   2      214.05      205.98     11.60 o 
   2  17   2       29.66       32.01      8.12 o 
   3  17   2       45.74       48.71      9.62 o 
   4  17   2        9.07       -0.75      8.84 o 
   5  17   2      106.10      120.89     12.86 o 
 -17   0   3      318.15      351.83     48.78 o 
 -15   0   3      132.02      131.83     33.53 o 
 -13   0   3      244.86      255.11     24.39 o 
 -11   0   3     3478.20     3476.60     73.28 o 
  -9   0   3    23218.36    22823.70    321.49 o 
  -7   0   3     3592.61     3036.38     41.79 o 
  -5   0   3       34.81       28.28      4.46 o 
  -3   0   3     1194.94     1354.55     28.29 o 
  -1   0   3     3211.46     3839.99     51.51 o 
   1   0   3     3493.43     4051.51     59.78 o 
   3   0   3    13603.38    15262.85    215.83 o 
   5   0   3    19103.69    19753.38    321.61 o 
   7   0   3    14902.98    14404.99    294.85 o 
   9   0   3     1689.98     1668.39     40.06 o 
  11   0   3      867.48      905.85     38.36 o 
  13   0   3        1.21       22.14     19.70 o 
  15   0   3      177.95      183.05     26.12 o 
  17   0   3       96.45      130.60     26.39 o 
 -18   1   3       88.29       83.39     25.62 o 
 -17   1   3       93.58       94.39     56.83 o 
 -16   1   3      188.81      235.05     23.27 o 
 -15   1   3       82.71       88.15     17.49 o 
 -14   1   3       11.43        1.92     12.61 o 
 -13   1   3      156.55      162.04     14.78 o 
 -12   1   3       34.89       56.39     10.82 o 
 -11   1   3       14.46        9.83      9.27 o 
 -10   1   3      163.84      160.98     10.34 o 
  -9   1   3        0.01       15.24      4.78 o 
  -8   1   3        0.24       45.39      4.50 o 
  -7   1   3     2872.85     3032.39     34.28 o 
  -6   1   3        1.05       64.72      4.04 o 
  -5   1   3       27.23       69.46      3.50 o 
  -4   1   3     1740.98     1662.84     16.82 o 
  -3   1   3      164.60      150.37      7.33 o 
  -2   1   3     7903.21     7400.48     67.98 o 
  -1   1   3    13051.93    13659.45    122.64 o 
   0   1   3      507.69      644.85      6.96 o 
   1   1   3    11244.38    12053.21    108.24 o 
   2   1   3    25601.51    25663.07    272.57 o 
   3   1   3      663.99      737.73     18.52 o 
   4   1   3    14105.27    15375.98    168.52 o 
   5   1   3     6055.69     6730.27     81.63 o 
   6   1   3    26993.08    27864.88    295.09 o 
   7   1   3     6964.97     7273.96     89.89 o 
   8   1   3       42.64       19.36      4.68 o 
   9   1   3        3.29        5.22      4.05 o 
  10   1   3       85.77       86.23      7.78 o 
  11   1   3      336.93      280.37     13.71 o 
  12   1   3     1807.46     1788.32     53.83 o 
  13   1   3      947.51      875.88     34.25 o 
  14   1   3      316.62      342.22     31.42 o 
  15   1   3        0.81       -4.64     11.79 o 
  16   1   3        2.27       -5.71     11.79 o 
  17   1   3        2.58       16.29     14.19 o 
  18   1   3        3.90      -12.96     13.24 o 
 -18   2   3       31.67       32.88     22.37 o 
 -17   2   3       56.78       67.09     33.55 o 
 -16   2   3      214.02      258.63     34.02 o 
 -15   2   3      104.30       76.06     29.56 o 
 -14   2   3      154.37      136.10     17.27 o 
 -13   2   3       82.79       90.55     14.65 o 
 -12   2   3     1723.64     1755.62     36.85 o 
 -11   2   3      428.03      425.98     20.22 o 
 -10   2   3     7122.84     6875.29     82.45 o 
  -9   2   3     1193.18     1213.72     21.40 o 
  -8   2   3    10338.15     9866.29    104.23 o 
  -7   2   3      583.33      561.67     10.75 o 
  -6   2   3      278.65      364.12      7.84 o 
  -5   2   3      166.69      210.81      5.33 o 
  -4   2   3     4305.80     4309.95     47.02 o 
  -3   2   3     8742.50     9333.00     74.51 o 
  -2   2   3     2003.85     1986.43     18.34 o 
  -1   2   3    11262.88    11499.20     98.63 o 
   0   2   3     7678.39     8770.14     66.73 o 
   1   2   3      996.22     1313.58     13.41 o 
   2   2   3     8202.55     9105.75     87.29 o 
   3   2   3    13690.97    14608.90    138.06 o 
   4   2   3    16956.48    16985.54    181.41 o 
   5   2   3      327.10      326.58      7.84 o 
   6   2   3    22670.75    22231.52    236.85 o 
   7   2   3     2061.02     2147.42     29.77 o 
   8   2   3     1237.52     1349.13     23.71 o 
   9   2   3      865.89      964.43     23.75 o 
  10   2   3       12.15       15.22      6.35 o 
  11   2   3       59.34       80.73      9.54 o 
  12   2   3      145.18      141.48     16.95 o 
  13   2   3        8.13       -3.07     10.31 o 
  14   2   3        5.90       -2.18     11.31 o 
  15   2   3      183.46      236.83     19.67 o 
  16   2   3        5.55      -12.15     12.15 o 
  17   2   3        0.65       -9.66     12.63 o 
  18   2   3       54.76       45.09     16.91 o 
 -18   3   3       49.49       32.97     17.76 o 
 -17   3   3      213.21      235.75     27.63 o 
 -16   3   3       34.28       34.71     15.52 o 
 -15   3   3       17.60       12.97     13.73 o 
 -14   3   3        0.17       -2.98     13.18 o 
 -13   3   3      154.14      147.40     14.27 o 
 -12   3   3      232.80      248.07     14.18 o 
 -11   3   3      185.55      174.55     10.70 o 
 -10   3   3        1.48        7.06      6.24 o 
  -9   3   3     1118.65     1091.93     18.75 o 
  -8   3   3     1457.24     1411.93     21.18 o 
  -7   3   3       94.51      102.70      5.14 o 
  -6   3   3       57.46       21.44      3.02 o 
  -5   3   3       11.95        3.81      2.18 o 
  -4   3   3      367.85      426.99      7.07 o 
  -3   3   3        2.23       40.63      2.87 o 
  -2   3   3      438.99      410.89      5.93 o 
  -1   3   3     7510.67     8028.01     73.00 o 
   0   3   3     1527.49     1728.01     15.86 o 
   1   3   3      874.16      828.72      9.33 o 
   2   3   3      713.37      649.62      8.72 o 
   3   3   3     4873.48     4796.24     47.95 o 
   4   3   3      444.05      368.06      7.42 o 
   5   3   3     6219.48     6264.33     62.79 o 
   6   3   3      150.71      131.41      5.86 o 
   7   3   3     6591.16     6656.74     76.93 o 
   8   3   3     1535.46     1493.93     25.73 o 
   9   3   3      107.53      117.40     11.23 o 
  10   3   3     1828.96     1788.84     31.41 o 
  11   3   3       93.32       68.13      9.37 o 
  12   3   3      109.52      129.40     17.11 o 
  13   3   3     2203.19     2046.32     55.88 o 
  14   3   3       14.92       -5.00     11.82 o 
  15   3   3      393.19      391.34     24.19 o 
  16   3   3        9.86       17.76     12.81 o 
  17   3   3       10.07        2.22     13.48 o 
  18   3   3        1.88       -4.20     14.31 o 
 -18   4   3      110.70      158.51     22.72 o 
 -17   4   3       50.18       54.95     17.54 o 
 -16   4   3      202.49      232.38     23.53 o 
 -15   4   3      209.58      227.80     21.35 o 
 -14   4   3        9.49       -4.98     11.02 o 
 -13   4   3      123.56      119.26     11.88 o 
 -12   4   3       48.19       41.06      9.03 o 
 -11   4   3     2310.49     2372.47     39.25 o 
 -10   4   3     2435.63     2404.57     35.43 o 
  -9   4   3     2845.02     2664.82     34.73 o 
  -8   4   3     1221.35     1169.73     18.65 o 
  -7   4   3      764.35      628.46     11.55 o 
  -6   4   3     1871.52     2082.47     24.58 o 
  -5   4   3     1395.67     1460.54     18.03 o 
  -4   4   3      186.28      163.75      4.52 o 
  -3   4   3     1975.40     2079.20     21.16 o 
  -2   4   3    14033.74    14105.61    133.08 o 
  -1   4   3       26.64       23.82      4.33 o 
   0   4   3     6577.40     6853.39     66.26 o 
   1   4   3     1244.78     1340.21     14.42 o 
   2   4   3       29.18       23.45      2.16 o 
   3   4   3     9329.21     8956.56     78.04 o 
   4   4   3      581.95      482.42     11.00 o 
   5   4   3     8366.31     8431.55     78.69 o 
   6   4   3    10621.11    10780.77    111.37 o 
   7   4   3       55.26       50.53      5.38 o 
   8   4   3      864.73      956.10     17.95 o 
   9   4   3        9.11        7.21      4.64 o 
  10   4   3      150.98      111.55      8.78 o 
  11   4   3      669.81      651.59     20.39 o 
  12   4   3      551.12      466.76     26.17 o 
  13   4   3       33.36       20.68     13.38 o 
  14   4   3      147.89      142.32     18.94 o 
  15   4   3        3.01       -1.89     11.86 o 
  16   4   3        3.80      -11.83     11.83 o 
  17   4   3        4.97       17.30     13.97 o 
  18   4   3        6.09      -17.73     17.73 o 
 -18   5   3       73.80      116.00     20.00 o 
 -17   5   3        1.85        8.28     18.32 o 
 -16   5   3      100.10      123.49     19.51 o 
 -15   5   3        0.02        7.33     13.04 o 
 -14   5   3       98.96       87.74     19.75 o 
 -13   5   3       55.16       64.38     10.79 o 
 -12   5   3        9.31       15.14      8.04 o 
 -11   5   3       70.38       81.55      8.92 o 
 -10   5   3      559.10      585.99     15.16 o 
  -9   5   3      595.13      635.35     14.37 o 
  -8   5   3      103.57      109.20      5.98 o 
  -7   5   3     1676.46     1561.36     20.59 o 
  -6   5   3     1068.44     1009.96     14.47 o 
  -5   5   3      224.16      290.13      6.96 o 
  -4   5   3     2883.41     3074.46     34.61 o 
  -3   5   3      299.26      296.24      6.29 o 
  -2   5   3      632.33      660.31     10.64 o 
  -1   5   3      416.44      437.96      7.07 o 
   0   5   3     7100.60     7472.69     82.04 o 
   1   5   3     1743.07     1913.64     23.63 o 
   2   5   3     2975.12     3102.91     43.02 o 
   3   5   3       79.78       79.95      4.08 o 
   4   5   3      860.28      924.12     12.31 o 
   5   5   3      198.59      193.58      5.63 o 
   6   5   3     5320.27     5196.34     51.41 o 
   7   5   3        0.19        0.54      3.82 o 
   8   5   3     1127.10     1127.65     19.94 o 
   9   5   3      383.84      402.19     12.15 o 
  10   5   3        9.58       12.50      5.97 o 
  11   5   3      330.84      321.51     15.06 o 
  12   5   3     1071.39     1082.12     28.56 o 
  13   5   3      130.40      146.87     28.51 o 
  14   5   3      695.92      735.72     42.05 o 
  15   5   3       33.94       40.09     14.34 o 
  16   5   3       34.83       17.65     13.70 o 
  17   5   3        0.84      -12.70     12.70 o 
 -17   6   3       99.53      121.48     27.36 o 
 -16   6   3        6.35        4.85     13.94 o 
 -15   6   3      164.93      188.04     20.05 o 
 -14   6   3       98.53      113.44     17.26 o 
 -13   6   3       26.98       21.58      9.38 o 
 -12   6   3      191.74      182.80     12.86 o 
 -11   6   3      667.25      788.74     18.49 o 
 -10   6   3      482.03      507.22     14.26 o 
  -9   6   3     2909.26     2997.43     41.23 o 
  -8   6   3     1076.00     1062.51     16.85 o 
  -7   6   3     1650.47     1635.69     21.36 o 
  -6   6   3      175.77      169.45      6.68 o 
  -5   6   3     1211.23     1132.81     16.29 o 
  -4   6   3      492.15      581.02     10.73 o 
  -3   6   3     4113.08     4100.85     41.71 o 
  -2   6   3      138.42      196.01      4.29 o 
  -1   6   3     4056.18     4313.71     49.27 o 
   0   6   3      749.40      802.02     12.47 o 
   1   6   3       92.26      101.86      3.74 o 
   2   6   3     1331.07     1260.85     17.35 o 
   3   6   3     1929.71     1717.56     21.04 o 
   4   6   3     1009.84      940.21     12.64 o 
   5   6   3     3549.71     3490.92     35.93 o 
   6   6   3       10.10       11.30      3.55 o 
   7   6   3       53.81       49.96      4.81 o 
   8   6   3      285.94      287.91      9.35 o 
   9   6   3        8.58        3.57      5.00 o 
  10   6   3        3.70        0.74      5.80 o 
  11   6   3      360.71      391.07     16.64 o 
  12   6   3      113.40      113.95     15.64 o 
  13   6   3      620.03      642.66     34.54 o 
  14   6   3        7.73       17.97     14.11 o 
  15   6   3        2.77       14.45     14.91 o 
  16   6   3        0.13       10.89     14.10 o 
  17   6   3       39.87       46.53     15.74 o 
 -17   7   3       24.41       26.51     33.23 o 
 -16   7   3        8.80        0.30     26.63 o 
 -15   7   3        0.92       18.03     18.39 o 
 -14   7   3       88.85       65.32     11.77 o 
 -13   7   3       14.68       -0.46      8.37 o 
 -12   7   3        6.64        1.12      7.38 o 
 -11   7   3      389.57      376.75     13.15 o 
 -10   7   3      123.79      156.59      9.14 o 
  -9   7   3       24.47       19.50      5.39 o 
  -8   7   3      254.87      286.87      8.65 o 
  -7   7   3      398.03      416.60     14.88 o 
  -6   7   3       43.49       44.02      4.56 o 
  -5   7   3       60.15       64.06      3.89 o 
  -4   7   3       28.68       16.89      3.31 o 
  -3   7   3        2.76       11.64      2.79 o 
  -2   7   3        0.95       15.44      3.18 o 
  -1   7   3     1944.96     2023.38     31.23 o 
   0   7   3     1844.81     1679.23     30.72 o 
   1   7   3     1295.73     1388.98     20.50 o 
   2   7   3      477.81      420.01      9.43 o 
   3   7   3       22.48       20.88      2.49 o 
   4   7   3      900.18      900.31     13.85 o 
   5   7   3      702.54      712.70     11.85 o 
   6   7   3      346.57      338.33      8.33 o 
   7   7   3     1066.74     1029.12     15.48 o 
   8   7   3      233.85      209.18      7.99 o 
   9   7   3      564.39      611.47     14.43 o 
  10   7   3        0.77       -2.49      5.65 o 
  11   7   3      202.08      181.24     12.71 o 
  12   7   3       64.89       91.71     13.25 o 
  13   7   3      703.04      658.27     26.75 o 
  14   7   3      356.41      382.15     26.22 o 
  15   7   3       78.18       73.72     17.96 o 
  16   7   3        1.78       -3.91     14.16 o 
  17   7   3       15.46        9.30     27.92 o 
 -16   8   3      127.49      116.45     37.22 o 
 -15   8   3        3.40       -1.51     26.33 o 
 -14   8   3      130.95      135.59     20.56 o 
 -13   8   3        0.02       -4.77     11.49 o 
 -12   8   3        7.27       -1.73      7.14 o 
 -11   8   3      304.63      291.51     11.94 o 
 -10   8   3     1074.26     1108.11     21.63 o 
  -9   8   3      146.01      111.90      7.49 o 
  -8   8   3     1870.87     1931.23     27.00 o 
  -7   8   3      483.35      439.37     11.13 o 
  -6   8   3      573.36      560.01     10.78 o 
  -5   8   3       88.14       81.95      4.98 o 
  -4   8   3     3198.60     3123.53     35.96 o 
  -3   8   3      394.25      390.73      7.89 o 
  -2   8   3     6222.49     6071.65     68.56 o 
  -1   8   3       19.63       36.18      5.04 o 
   0   8   3     1946.10     1890.80     37.98 o 
   1   8   3      328.98      402.89      9.53 o 
   2   8   3      586.01      534.79     10.79 o 
   3   8   3        5.90        5.17      3.23 o 
   4   8   3      755.97      703.20     10.81 o 
   5   8   3      367.65      401.27      8.78 o 
   6   8   3      641.20      652.32     12.06 o 
   7   8   3       46.23       31.68      4.77 o 
   8   8   3       11.00        8.29      5.07 o 
   9   8   3      219.67      208.65      9.63 o 
  10   8   3      102.10       99.32      9.03 o 
  11   8   3        3.48       -5.52      7.71 o 
  12   8   3      390.62      425.33     18.38 o 
  13   8   3       25.05       34.16     11.13 o 
  14   8   3      112.60      164.29     19.72 o 
  15   8   3       60.11       65.54     17.44 o 
  16   8   3        9.11       13.95     16.02 o 
 -16   9   3       13.08        0.06     28.81 o 
 -15   9   3        4.86       35.53     29.78 o 
 -14   9   3       33.10       25.15     13.72 o 
 -13   9   3       95.70       59.62     15.25 o 
 -12   9   3       48.31       33.15     13.28 o 
 -11   9   3       45.86       45.78      9.04 o 
 -10   9   3      175.51      141.63     11.17 o 
  -9   9   3      347.42      353.04     11.65 o 
  -8   9   3       16.04       22.71      6.24 o 
  -7   9   3        0.03       -3.52      3.52 o 
  -6   9   3      114.50      109.45      6.39 o 
  -5   9   3       51.62       57.81      4.81 o 
  -4   9   3      316.23      332.84      8.12 o 
  -3   9   3       13.89       43.20      3.43 o 
  -2   9   3       76.51      106.42      6.64 o 
  -1   9   3     1878.41     1784.54     31.50 o 
   0   9   3     2752.02     2909.51     54.32 o 
   1   9   3      143.19      119.65      7.27 o 
   2   9   3      102.84       88.71      5.83 o 
   3   9   3      137.79      128.87      6.39 o 
   4   9   3        4.23        8.56      3.79 o 
   5   9   3      388.55      371.67      8.30 o 
   6   9   3     1046.71     1023.21     15.72 o 
   7   9   3      797.70      811.96     22.41 o 
   8   9   3      302.62      310.33     11.00 o 
   9   9   3      114.35      109.08      8.22 o 
  10   9   3       23.09       21.66      7.52 o 
  11   9   3      123.98      122.87     12.44 o 
  12   9   3       70.33       87.94     11.67 o 
  13   9   3      506.21      510.73     23.30 o 
  14   9   3      251.91      274.58     28.07 o 
  15   9   3      159.29      169.27     25.68 o 
  16   9   3        0.38       23.54     20.28 o 
 -15  10   3      275.77      296.73     29.76 o 
 -14  10   3       11.63      -14.15     14.15 o 
 -13  10   3       20.39       35.21     14.05 o 
 -12  10   3       69.69       48.01     14.31 o 
 -11  10   3       81.14       82.63     13.40 o 
 -10  10   3       51.15       55.16      7.84 o 
  -9  10   3      538.27      564.92     16.29 o 
  -8  10   3      172.57      185.47      8.06 o 
  -7  10   3      624.02      668.97     15.57 o 
  -6  10   3       41.46       29.08      5.88 o 
  -5  10   3       59.16       64.84      6.13 o 
  -4  10   3       43.19       36.11      4.57 o 
  -3  10   3     2800.40     2686.05     31.21 o 
  -2  10   3     2541.32     2411.47     42.75 o 
  -1  10   3     6217.96     5816.12    101.45 o 
   0  10   3      958.48      900.97     19.06 o 
   1  10   3      193.03      156.94      8.02 o 
   2  10   3      208.08      207.70      7.02 o 
   3  10   3       13.85        7.77      3.02 o 
   4  10   3       52.25       43.40      4.61 o 
   5  10   3      169.68      178.45      8.17 o 
   6  10   3      314.00      335.70     10.22 o 
   7  10   3       63.96       54.04      6.19 o 
   8  10   3       97.93      109.36      7.96 o 
   9  10   3       23.27       23.95      6.50 o 
  10  10   3       13.31       10.23      9.16 o 
  11  10   3      367.41      353.29     18.71 o 
  12  10   3       13.04       46.67     11.89 o 
  13  10   3      273.61      272.91     18.97 o 
  14  10   3       50.81       48.53     19.86 o 
  15  10   3       23.17        6.18     18.22 o 
 -14  11   3       26.08       28.27     17.60 o 
 -13  11   3        2.40        8.31     13.57 o 
 -12  11   3       38.82       36.97     12.35 o 
 -11  11   3       28.24       32.03      9.42 o 
 -10  11   3        0.82       -1.42      7.88 o 
  -9  11   3       20.69        8.02      7.90 o 
  -8  11   3        5.31        0.88      5.95 o 
  -7  11   3       30.27       10.41      5.64 o 
  -6  11   3        8.79        6.27      6.19 o 
  -5  11   3      132.18      107.37      7.11 o 
  -4  11   3        6.81        8.16      4.49 o 
  -3  11   3      216.88      219.30      9.60 o 
  -2  11   3      378.27      373.82     11.51 o 
  -1  11   3      148.54      179.32      8.09 o 
   0  11   3      541.59      571.63     16.18 o 
   1  11   3      557.01      566.22     32.11 o 
   2  11   3       10.71        3.49      3.61 o 
   3  11   3      289.62      256.03      7.35 o 
   4  11   3       84.80       62.82      7.03 o 
   5  11   3      105.59      100.76      7.59 o 
   6  11   3     1213.68     1157.97     23.92 o 
   7  11   3      217.95      226.82     12.41 o 
   8  11   3       57.27       52.04      7.24 o 
   9  11   3        6.83        8.52      8.27 o 
  10  11   3       27.71       23.17     10.06 o 
  11  11   3       50.03       62.84     19.32 o 
  12  11   3      344.07      375.71     20.29 o 
  13  11   3        0.14       20.94     12.20 o 
  14  11   3      260.43      235.12     22.57 o 
 -13  12   3        2.79      -14.51     14.51 o 
 -12  12   3       12.51       12.85     11.30 o 
 -11  12   3       98.38      135.40     14.61 o 
 -10  12   3        5.31       11.55      8.65 o 
  -9  12   3      277.84      320.80     14.60 o 
  -8  12   3      218.20      231.21     11.24 o 
  -7  12   3       35.15       44.92      7.19 o 
  -6  12   3      337.16      314.41     12.19 o 
  -5  12   3      278.10      264.05     10.48 o 
  -4  12   3      744.94      704.23     33.69 o 
  -3  12   3      737.31      638.41     19.00 o 
  -2  12   3      684.26      654.22     36.50 o 
  -1  12   3      432.58      403.34     27.96 o 
   0  12   3       35.74       22.82     13.07 o 
   1  12   3      491.57      548.00     31.11 o 
   2  12   3       45.77       39.15      6.09 o 
   3  12   3      133.20      129.39      8.90 o 
   4  12   3        3.67        5.99      6.36 o 
   5  12   3      274.66      276.74     10.41 o 
   6  12   3       27.06       12.20      6.44 o 
   7  12   3      246.03      242.19     14.40 o 
   8  12   3       30.71       30.77      9.22 o 
   9  12   3       29.36       29.73      8.81 o 
  10  12   3       83.47      110.27     14.30 o 
  11  12   3        6.03       11.11     10.30 o 
  12  12   3      189.04      142.93     15.12 o 
  13  12   3        5.90        5.98     12.35 o 
 -12  13   3        3.21       18.72     11.68 o 
 -11  13   3       36.86       35.07      9.98 o 
 -10  13   3        4.85        7.34      8.82 o 
  -9  13   3       38.13       28.96      8.65 o 
  -8  13   3       24.07       25.86      8.15 o 
  -7  13   3      143.13      100.04     10.81 o 
  -6  13   3       28.27       21.24      6.61 o 
  -5  13   3       57.12       45.21      6.43 o 
  -4  13   3      337.32      347.10     12.76 o 
  -3  13   3        6.95       21.41      5.67 o 
  -2  13   3       87.73      116.45     18.58 o 
  -1  13   3      391.28      381.25     29.96 o 
   0  13   3      782.14      707.42     38.74 o 
   1  13   3      213.31      217.82     12.32 o 
   2  13   3      201.48      192.69      9.79 o 
   3  13   3       11.68       23.94      7.00 o 
   4  13   3       38.98       58.07     14.87 o 
   5  13   3      163.61      154.25     11.07 o 
   6  13   3        5.06       12.25      8.13 o 
   7  13   3      312.75      286.46     15.50 o 
   8  13   3       84.03       96.21     11.78 o 
   9  13   3       73.95       69.25     14.35 o 
  10  13   3       41.74       50.67     17.89 o 
  11  13   3       59.79       59.68     20.00 o 
  12  13   3       18.53       43.93     20.91 o 
 -11  14   3       11.70       -0.43     12.43 o 
 -10  14   3      149.63      167.96     15.18 o 
  -9  14   3       25.46       12.02      9.87 o 
  -8  14   3      138.83      166.17     13.31 o 
  -7  14   3       60.07       31.97      8.50 o 
  -6  14   3       83.76       90.68     11.85 o 
  -5  14   3       18.92       20.57     12.51 o 
  -4  14   3      189.46      191.35     10.07 o 
  -3  14   3      197.78      194.37     12.86 o 
  -2  14   3      188.02      204.39     23.48 o 
  -1  14   3       13.85       17.67     15.37 o 
   0  14   3      380.93      340.70     27.48 o 
   1  14   3       87.76       78.44     17.01 o 
   2  14   3      113.07      113.20      8.76 o 
   3  14   3      129.33      123.89     13.47 o 
   4  14   3      515.18      564.16     19.39 o 
   5  14   3       53.34       34.86      8.89 o 
   6  14   3      196.23      215.32     13.64 o 
   7  14   3      109.20      122.65     12.32 o 
   8  14   3        0.44       13.05      9.45 o 
   9  14   3        8.26        1.69     12.13 o 
  10  14   3       38.30       16.98     37.95 o 
  11  14   3       45.74       32.58     19.51 o 
 -10  15   3       38.94       23.14     16.91 o 
  -9  15   3        4.43        8.64     10.02 o 
  -8  15   3      137.38      130.52     12.81 o 
  -7  15   3       71.47       69.40     12.24 o 
  -6  15   3       77.28       84.00      9.36 o 
  -5  15   3       32.97       38.06     10.31 o 
  -4  15   3      253.04      240.05     17.67 o 
  -3  15   3        8.36        8.96     17.37 o 
  -2  15   3       45.72       46.48     18.82 o 
  -1  15   3        0.21       17.37     15.55 o 
   0  15   3      247.40      259.59     25.36 o 
   1  15   3        0.78        5.81     15.13 o 
   2  15   3       20.19       14.54      6.64 o 
   3  15   3        0.17       13.58      7.44 o 
   4  15   3       28.70       21.38      8.62 o 
   5  15   3        8.57        7.61      8.70 o 
   6  15   3      174.07      167.49     12.99 o 
   7  15   3       81.11       74.43     11.86 o 
   8  15   3       59.20       38.61     11.20 o 
   9  15   3       28.38        0.17     16.00 o 
  10  15   3       30.02       23.54     33.71 o 
  -8  16   3        6.36       21.16     12.95 o 
  -7  16   3       83.14       78.83     13.43 o 
  -6  16   3        0.14        1.79      8.97 o 
  -5  16   3       37.87       37.79     11.13 o 
  -4  16   3        5.54        6.07      9.12 o 
  -3  16   3      147.87      153.37     24.09 o 
  -2  16   3        2.36       25.18     18.16 o 
  -1  16   3      166.57      122.44     21.85 o 
   0  16   3        3.54      -14.04     14.04 o 
   1  16   3        7.42      -14.53     14.53 o 
   2  16   3       21.00       29.86      7.36 o 
   3  16   3      172.47      204.58     12.13 o 
   4  16   3        0.44       -1.12     10.75 o 
   5  16   3      300.87      322.18     16.60 o 
   6  16   3        9.04       13.77     10.08 o 
   7  16   3        2.80        0.32      9.96 o 
   8  16   3       43.54       24.58     18.24 o 
  -5  17   3       16.58        7.91      9.13 o 
  -4  17   3        1.37       -8.18      8.18 o 
  -3  17   3        2.77        6.72     18.16 o 
  -2  17   3        7.07       -5.33     16.16 o 
  -1  17   3       46.64       72.87     20.09 o 
   0  17   3      142.00      175.77     24.51 o 
   1  17   3       21.85       29.42     18.16 o 
   2  17   3        0.44        8.41      9.93 o 
   3  17   3        1.20       -2.51      7.80 o 
   4  17   3        0.23       -5.89      8.37 o 
   5  17   3        7.54        7.26      9.36 o 
 -18   0   4       15.02       15.98     30.14 o 
 -16   0   4        7.94       28.81     28.14 o 
 -14   0   4       77.24       58.95     26.87 o 
 -12   0   4      499.81      496.21     30.55 o 
 -10   0   4      536.97      635.39     33.34 o 
  -8   0   4     2088.93     2020.87     39.08 o 
  -6   0   4      409.19      451.37     13.67 o 
  -4   0   4     1367.47     1531.07     30.41 o 
  -2   0   4    10234.27    10213.39    131.87 o 
   0   0   4    10987.15    11478.43    147.01 o 
   2   0   4     5953.35     6428.35    171.30 o 
   4   0   4    24894.99    26538.91    428.64 o 
   6   0   4     3650.04     3440.30     65.05 o 
   8   0   4     5943.39     6267.66    139.06 o 
  10   0   4     2040.45     2003.37     58.13 o 
  12   0   4     2176.84     2064.05     90.03 o 
  14   0   4      151.76      157.93     42.19 o 
  16   0   4       60.71       54.35     21.20 o 
  18   0   4        2.07      -19.47     19.47 o 
 -18   1   4       33.60       46.53     41.37 o 
 -17   1   4      129.87      118.70     41.82 o 
 -16   1   4       31.59       30.05     18.99 o 
 -15   1   4       82.50       65.27     21.21 o 
 -14   1   4       34.20       27.02     24.15 o 
 -13   1   4      252.57      273.90     21.72 o 
 -12   1   4      940.07     1011.06     30.41 o 
 -11   1   4     1718.96     1775.59     32.90 o 
 -10   1   4     4175.65     4176.98     51.20 o 
  -9   1   4     2880.12     2674.09     35.11 o 
  -8   1   4        2.12       -3.24      3.24 o 
  -7   1   4     1410.90     1339.51     21.49 o 
  -6   1   4      221.19      232.25     11.61 o 
  -5   1   4      347.70      406.45     14.34 o 
  -4   1   4      265.93      276.88      7.47 o 
  -3   1   4      243.51      290.10      6.04 o 
  -2   1   4      139.52      152.82      3.96 o 
  -1   1   4     3878.29     3693.69     33.85 o 
   0   1   4     1507.89     1691.92     16.83 o 
   1   1   4      535.51      565.84      8.94 o 
   2   1   4       26.65       43.69      2.61 o 
   3   1   4       82.66       99.47      4.03 o 
   4   1   4      946.03      931.80     33.12 o 
   5   1   4       31.92       15.19      3.94 o 
   6   1   4      350.06      399.60     13.39 o 
   7   1   4     1437.51     1522.54     40.71 o 
   8   1   4       67.42       97.13      7.70 o 
   9   1   4       79.11       87.55     10.19 o 
  10   1   4       42.73       58.56      8.93 o 
  11   1   4       55.59       79.81     16.27 o 
  12   1   4      347.68      359.81     22.55 o 
  13   1   4      213.06      285.40     19.15 o 
  14   1   4      114.97      122.32     16.75 o 
  15   1   4      114.59      150.44     17.59 o 
  16   1   4        3.57        5.53     12.37 o 
  17   1   4       13.88        2.80     14.86 o 
  18   1   4       20.25       16.38     16.04 o 
 -18   2   4        7.20       18.20     25.27 o 
 -17   2   4        1.01       -3.62     21.91 o 
 -16   2   4       16.83        2.60     17.77 o 
 -15   2   4       18.03        4.58     17.41 o 
 -14   2   4       61.27       47.30     14.14 o 
 -13   2   4       38.41       32.80     10.61 o 
 -12   2   4       24.22       22.63      8.57 o 
 -11   2   4       34.53       41.54      8.85 o 
 -10   2   4      261.01      242.98      9.91 o 
  -9   2   4     2806.81     2880.06     37.17 o 
  -8   2   4      245.67      260.25      9.67 o 
  -7   2   4     2049.96     2015.02     26.53 o 
  -6   2   4       18.79       54.22      4.33 o 
  -5   2   4      300.14      313.39      7.32 o 
  -4   2   4      590.98      649.25     11.05 o 
  -3   2   4     9045.79     9474.09     82.81 o 
  -2   2   4     2027.30     2070.01     21.63 o 
  -1   2   4      652.80      465.46      7.32 o 
   0   2   4      891.22      931.86     11.13 o 
   1   2   4     5332.25     6228.55     52.43 o 
   2   2   4     4451.96     4875.08     46.20 o 
   3   2   4     1431.83     1589.17     21.30 o 
   4   2   4     1935.97     1954.16     24.10 o 
   5   2   4    15654.64    16412.17    193.93 o 
   6   2   4     4734.03     5114.74     64.88 o 
   7   2   4     3045.82     2860.03     37.42 o 
   8   2   4       21.00       25.47      4.60 o 
   9   2   4      596.42      594.66     17.08 o 
  10   2   4      584.27      561.27     18.03 o 
  11   2   4     2915.72     2909.30     56.98 o 
  12   2   4       79.28       73.44     14.91 o 
  13   2   4      865.87      924.91     48.25 o 
  14   2   4       52.00       29.39     13.01 o 
  15   2   4        2.36       -9.69     11.04 o 
  16   2   4        0.95        7.11     12.46 o 
  17   2   4        2.59       -0.33     13.52 o 
  18   2   4        0.83        6.62     15.85 o 
 -18   3   4      204.15      179.12     45.88 o 
 -17   3   4        7.89       -5.95     19.53 o 
 -16   3   4      145.26      220.49     28.85 o 
 -15   3   4        2.39       -2.62     13.31 o 
 -14   3   4        6.26       -0.81     10.41 o 
 -13   3   4      254.71      249.46     27.74 o 
 -12   3   4      634.26      716.86     22.25 o 
 -11   3   4      764.61      708.47     21.33 o 
 -10   3   4     4849.55     4838.71     61.30 o 
  -9   3   4      281.00      222.11     12.04 o 
  -8   3   4     1099.27     1045.60     16.51 o 
  -7   3   4       15.28       18.30      3.60 o 
  -6   3   4       15.91       21.72      3.08 o 
  -5   3   4        3.86       14.32      3.01 o 
  -4   3   4     4664.42     4561.04     46.80 o 
  -3   3   4     5232.41     5986.78     59.50 o 
  -2   3   4       27.29       18.44      2.31 o 
  -1   3   4     1040.40     1204.55     12.91 o 
   0   3   4     1537.56     1781.42     17.63 o 
   1   3   4      206.57      170.63      3.97 o 
   2   3   4     1233.90     1534.52     18.99 o 
   3   3   4     4533.57     4891.85     60.77 o 
   4   3   4      238.51      303.14      8.54 o 
   5   3   4     3919.47     4083.64     52.91 o 
   6   3   4      868.30      930.66     17.81 o 
   7   3   4     1198.30     1267.74     20.66 o 
   8   3   4       87.25      100.71      6.72 o 
   9   3   4      924.99      970.75     19.19 o 
  10   3   4        2.62       -0.51      6.01 o 
  11   3   4      210.16      225.36     13.46 o 
  12   3   4      363.55      400.06     23.86 o 
  13   3   4      313.01      325.15     23.92 o 
  14   3   4      261.88      226.57     21.65 o 
  15   3   4       18.10        7.75     12.51 o 
  16   3   4       11.33        8.92     13.27 o 
  17   3   4       52.12       46.39     15.65 o 
  18   3   4        5.89        7.30     14.99 o 
 -18   4   4        1.07       -7.45     21.72 o 
 -17   4   4        0.74       11.31     19.96 o 
 -16   4   4       28.15       -0.88     13.73 o 
 -15   4   4      385.91      406.49     36.39 o 
 -14   4   4        1.21        4.72     10.28 o 
 -13   4   4      221.34      232.53     14.74 o 
 -12   4   4       12.45       18.65      8.44 o 
 -11   4   4      204.15      210.88     11.59 o 
 -10   4   4       77.00      100.83      9.13 o 
  -9   4   4      196.84      214.90      8.71 o 
  -8   4   4        7.90       -3.84      3.84 o 
  -7   4   4        6.85        5.38      3.28 o 
  -6   4   4     1663.15     1742.40     20.47 o 
  -5   4   4        3.31        9.43      3.28 o 
  -4   4   4     7053.81     7151.70     70.67 o 
  -3   4   4     7495.90     7522.74     69.65 o 
  -2   4   4     3886.88     3851.31     39.20 o 
  -1   4   4     7987.49     8069.68     77.84 o 
   0   4   4     3420.45     3617.89     34.52 o 
   1   4   4      182.51      178.85      4.20 o 
   2   4   4      457.41      479.42      7.95 o 
   3   4   4      862.82      868.99     13.00 o 
   4   4   4     1046.23      972.74     13.74 o 
   5   4   4     6359.10     6704.62     72.60 o 
   6   4   4     3438.85     3304.03     39.23 o 
   7   4   4     1613.53     1562.83     30.19 o 
   8   4   4      117.20      121.69      7.21 o 
   9   4   4      267.95      294.75     10.56 o 
  10   4   4     1142.11     1161.32     26.91 o 
  11   4   4      885.97      933.76     25.05 o 
  12   4   4     1665.34     1695.33     41.42 o 
  13   4   4     1403.54     1479.92     56.34 o 
  14   4   4      192.56      197.29     21.52 o 
  15   4   4        2.22       -0.19     11.98 o 
  16   4   4       43.65       49.58     17.91 o 
  17   4   4        0.51        2.07     14.01 o 
 -17   5   4      297.59      275.91     32.91 o 
 -16   5   4        7.82        4.39     14.11 o 
 -15   5   4       21.41        3.09     13.25 o 
 -14   5   4      112.89      113.86     14.68 o 
 -13   5   4       40.82       23.74      9.48 o 
 -12   5   4        0.37       -3.71      7.67 o 
 -11   5   4     1677.87     1766.51     32.38 o 
 -10   5   4       49.22       61.46      7.24 o 
  -9   5   4     2449.41     2330.14     31.67 o 
  -8   5   4      101.55      115.06      6.28 o 
  -7   5   4       19.75       23.01      3.79 o 
  -6   5   4       64.63       67.24      4.34 o 
  -5   5   4        5.77        9.46      2.71 o 
  -4   5   4      671.38      713.21     13.32 o 
  -3   5   4     6211.17     5756.50     64.98 o 
  -2   5   4     5937.90     6540.74     60.61 o 
  -1   5   4      583.88      534.37      8.69 o 
   0   5   4       42.40       74.87      4.79 o 
   1   5   4     2472.58     2689.88     25.40 o 
   2   5   4     6207.66     6585.83     68.62 o 
   3   5   4      628.05      666.56     10.36 o 
   4   5   4     4274.07     4509.90     48.61 o 
   5   5   4     1625.96     1597.00     20.46 o 
   6   5   4      764.46      762.26     13.88 o 
   7   5   4      142.19      183.45      7.98 o 
   8   5   4        9.04        7.75      4.24 o 
   9   5   4       67.56       76.68      7.02 o 
  10   5   4      125.77      116.37     10.24 o 
  11   5   4      239.77      187.73     12.90 o 
  12   5   4      108.38      111.21     12.05 o 
  13   5   4      413.69      437.83     26.30 o 
  14   5   4        1.57       -3.32     15.10 o 
  15   5   4       19.67        9.61     16.49 o 
  16   5   4       30.03       29.05     14.48 o 
  17   5   4       17.42        0.46     14.33 o 
 -17   6   4        0.67       33.44     22.01 o 
 -16   6   4       17.52       22.43     19.73 o 
 -15   6   4       37.44       19.40     12.06 o 
 -14   6   4      314.74      353.45     18.22 o 
 -13   6   4       68.96       86.42     11.43 o 
 -12   6   4      207.00      227.84     13.90 o 
 -11   6   4      151.87      137.04     10.22 o 
 -10   6   4       96.95      111.98      8.23 o 
  -9   6   4      514.83      494.71     12.61 o 
  -8   6   4        1.69       -3.71      3.71 o 
  -7   6   4      116.73      118.11      6.01 o 
  -6   6   4       26.23       25.76      3.60 o 
  -5   6   4      299.73      271.04      6.62 o 
  -4   6   4     2021.21     1909.81     25.44 o 
  -3   6   4     2512.98     2590.96     28.00 o 
  -2   6   4    12365.53    12128.03    115.64 o 
  -1   6   4     1905.46     1905.96     22.47 o 
   0   6   4     2160.16     2191.76     26.75 o 
   1   6   4      416.64      475.79      9.01 o 
   2   6   4      646.08      606.39      9.04 o 
   3   6   4      275.03      314.02      7.54 o 
   4   6   4    11009.51    10799.76     99.31 o 
   5   6   4      105.05      101.94      5.03 o 
   6   6   4     6164.44     5925.20     65.04 o 
   7   6   4      133.88      136.82      6.85 o 
   8   6   4      153.48      145.57      8.04 o 
   9   6   4      496.71      485.79     12.93 o 
  10   6   4        8.54       10.80      6.76 o 
  11   6   4      465.02      446.22     18.34 o 
  12   6   4     1695.33     1720.16     37.59 o 
  13   6   4       47.30       12.31     14.42 o 
  14   6   4      480.48      510.85     29.71 o 
  15   6   4        1.87        4.90     14.63 o 
  16   6   4       25.32        4.82     13.90 o 
  17   6   4        6.03      -10.63     14.54 o 
 -17   7   4       67.74      143.93     41.82 o 
 -16   7   4      185.39      140.30     38.74 o 
 -15   7   4        3.05        8.65     17.90 o 
 -14   7   4        1.42        4.48     10.92 o 
 -13   7   4       57.28       75.53     13.31 o 
 -12   7   4      135.02      149.91     12.09 o 
 -11   7   4      541.37      525.17     15.36 o 
 -10   7   4     1106.11     1111.87     21.68 o 
  -9   7   4       38.91       36.03      6.23 o 
  -8   7   4      331.38      338.50      9.21 o 
  -7   7   4        9.15       -0.57      3.42 o 
  -6   7   4       12.80       12.19      3.29 o 
  -5   7   4      137.30      125.12      4.91 o 
  -4   7   4     1085.76     1163.36     16.68 o 
  -3   7   4     2784.14     2651.41     30.76 o 
  -2   7   4      581.06      559.91      8.59 o 
  -1   7   4     2482.92     2444.49     30.36 o 
   0   7   4       14.54       15.41      3.17 o 
   1   7   4       84.63      132.99     10.60 o 
   2   7   4      953.69     1063.26     21.16 o 
   3   7   4     2276.07     2190.41     27.43 o 
   4   7   4      789.45      765.07     12.32 o 
   5   7   4       25.23       27.88      3.87 o 
   6   7   4      236.90      251.62      7.41 o 
   7   7   4      214.30      227.84      7.94 o 
   8   7   4      218.07      203.31      8.45 o 
   9   7   4      212.45      205.88      9.95 o 
  10   7   4        4.39        6.11      7.61 o 
  11   7   4       53.19       46.57     10.19 o 
  12   7   4       13.95        6.47      9.45 o 
  13   7   4        0.14       -7.57     11.41 o 
  14   7   4       78.96       57.84     15.12 o 
  15   7   4       17.58       41.14     14.33 o 
  16   7   4        2.76       14.80     14.43 o 
 -16   8   4       23.29       10.23     30.50 o 
 -15   8   4      161.92      173.36     46.63 o 
 -14   8   4        3.16       12.95     12.91 o 
 -13   8   4       89.93      131.67     18.33 o 
 -12   8   4      204.01      205.62     18.78 o 
 -11   8   4       55.38       67.85      8.97 o 
 -10   8   4       26.64       20.03      7.42 o 
  -9   8   4      539.27      515.12     13.86 o 
  -8   8   4     1345.15     1349.69     22.81 o 
  -7   8   4       59.67       72.20      8.26 o 
  -6   8   4       75.11       57.75      4.11 o 
  -5   8   4      112.31      129.38      6.89 o 
  -4   8   4      789.89      843.79     13.65 o 
  -3   8   4     4125.89     3799.77     42.30 o 
  -2   8   4       20.94       30.94      4.07 o 
  -1   8   4     7552.54     7420.76    113.09 o 
   0   8   4      564.64      632.02     11.52 o 
   1   8   4     1078.01     1050.00     18.48 o 
   2   8   4       87.43      120.96      8.46 o 
   3   8   4     3385.88     3378.32     41.32 o 
   4   8   4      319.94      281.15      6.94 o 
   5   8   4     3686.92     3542.99     42.97 o 
   6   8   4        8.87       13.73      4.61 o 
   7   8   4      544.25      533.49     12.83 o 
   8   8   4      260.00      257.37      9.74 o 
   9   8   4       11.62        9.60      5.91 o 
  10   8   4        8.36        5.42      7.85 o 
  11   8   4      656.72      702.70     22.81 o 
  12   8   4        4.96        9.64      9.76 o 
  13   8   4      437.55      480.42     21.10 o 
  14   8   4      151.96      161.89     18.02 o 
  15   8   4      108.73      123.55     20.13 o 
  16   8   4        0.91        8.70     15.65 o 
 -16   9   4      153.07      299.18     47.63 o 
 -15   9   4       88.72       63.81     22.50 o 
 -14   9   4        1.93        9.62     15.66 o 
 -13   9   4        0.38       -2.41     12.43 o 
 -12   9   4       57.46       63.21     14.59 o 
 -11   9   4      128.20      137.43     11.99 o 
 -10   9   4      294.12      286.95     14.16 o 
  -9   9   4       35.94       42.53      8.30 o 
  -8   9   4       85.73       91.08      7.50 o 
  -7   9   4      229.99      225.98      7.20 o 
  -6   9   4       70.47       74.16      6.11 o 
  -5   9   4       62.50       78.62      5.30 o 
  -4   9   4     2961.38     2914.00     34.48 o 
  -3   9   4      831.56      838.63     13.00 o 
  -2   9   4      697.80      736.90     19.57 o 
  -1   9   4      417.19      413.40     13.51 o 
   0   9   4       46.80       65.52      6.40 o 
   1   9   4        6.60       21.22      3.35 o 
   2   9   4      140.36      166.44      7.51 o 
   3   9   4     1295.43     1311.45     19.84 o 
   4   9   4      146.33      163.73      9.08 o 
   5   9   4       94.32       97.52      5.00 o 
   6   9   4       51.44       46.34      5.90 o 
   7   9   4     1575.24     1575.24     25.40 o 
   8   9   4       43.10       62.10      6.95 o 
   9   9   4       10.52       -1.94      5.78 o 
  10   9   4        4.72        3.95      8.08 o 
  11   9   4      472.16      467.06     21.95 o 
  12   9   4       81.67       69.22     14.23 o 
  13   9   4       40.86       39.75     12.62 o 
  14   9   4       19.37       -7.60     17.46 o 
  15   9   4       62.49       63.57     21.86 o 
 -15  10   4        0.35       38.83     20.76 o 
 -14  10   4       96.37      123.18     18.16 o 
 -13  10   4       80.88       42.10     14.31 o 
 -12  10   4       77.88       60.94     14.47 o 
 -11  10   4       46.10       70.03     10.66 o 
 -10  10   4      368.79      356.62     15.26 o 
  -9  10   4       76.27       63.87      7.26 o 
  -8  10   4      247.91      251.25     10.74 o 
  -7  10   4       19.81        4.81      5.67 o 
  -6  10   4      177.28      176.81      9.33 o 
  -5  10   4        1.18        1.11      4.60 o 
  -4  10   4      583.60      617.24     13.65 o 
  -3  10   4     1115.19     1223.79     22.77 o 
  -2  10   4     4610.43     4424.52     63.75 o 
  -1  10   4      154.60      139.55      8.88 o 
   0  10   4     4623.05     4808.31     74.99 o 
   1  10   4      128.86       81.86      7.49 o 
   2  10   4      659.44      675.27     15.27 o 
   3  10   4      125.08      111.42      5.93 o 
   4  10   4     1240.42     1252.48     21.87 o 
   5  10   4      532.43      497.94     13.59 o 
   6  10   4      872.97      916.21     17.19 o 
   7  10   4       27.43       21.42      5.76 o 
   8  10   4       13.43       -0.17      5.43 o 
   9  10   4        2.68        2.99      6.50 o 
  10  10   4      199.82      238.75     15.57 o 
  11  10   4       94.90       83.56     18.31 o 
  12  10   4      359.85      368.26     20.16 o 
  13  10   4      109.93       91.24     22.38 o 
  14  10   4       85.10      106.51     19.17 o 
  15  10   4       20.84       18.72     21.79 o 
 -14  11   4        6.66        1.62     16.40 o 
 -13  11   4       26.34       25.70     14.28 o 
 -12  11   4        0.77       11.25     12.81 o 
 -11  11   4      107.32      113.35     11.83 o 
 -10  11   4       12.67       20.83      8.78 o 
  -9  11   4       22.71       12.92      7.26 o 
  -8  11   4       41.41       42.63      7.69 o 
  -7  11   4      284.01      275.63     11.47 o 
  -6  11   4      180.42      165.65     12.25 o 
  -5  11   4      492.93      515.76     13.43 o 
  -4  11   4      753.64      743.90     15.50 o 
  -3  11   4      366.21      343.18     10.84 o 
  -2  11   4       10.19        8.31      7.16 o 
  -1  11   4       91.93      101.42      9.26 o 
   0  11   4       68.26       73.94      8.40 o 
   1  11   4        1.12       -0.84      6.06 o 
   2  11   4       25.70       30.09      4.78 o 
   3  11   4      201.77      188.15      7.70 o 
   4  11   4        4.64       -2.09      4.82 o 
   5  11   4        8.90        3.42      5.54 o 
   6  11   4       25.33       37.39      7.34 o 
   7  11   4      307.01      333.12     11.55 o 
   8  11   4      270.47      276.45     11.41 o 
   9  11   4       39.34       31.17      8.27 o 
  10  11   4      285.93      277.38     16.17 o 
  11  11   4       13.40       23.28     10.85 o 
  12  11   4       14.10        7.23     11.22 o 
  13  11   4       24.09       27.70     21.50 o 
  14  11   4       28.34        2.73     15.24 o 
 -13  12   4        0.08        9.27     13.53 o 
 -12  12   4       67.84       79.23     21.63 o 
 -11  12   4       30.15       35.94     10.09 o 
 -10  12   4      105.61       86.99     10.69 o 
  -9  12   4       49.22       32.99      8.93 o 
  -8  12   4      234.28      256.79     13.10 o 
  -7  12   4      122.08      110.84      9.44 o 
  -6  12   4        9.47       10.06      6.38 o 
  -5  12   4       42.62       32.45      6.29 o 
  -4  12   4      619.30      586.47     22.60 o 
  -3  12   4      611.69      589.53     26.95 o 
  -2  12   4       22.52       12.87      8.74 o 
  -1  12   4      808.01      806.66     26.39 o 
   0  12   4      439.10      487.76     18.91 o 
   1  12   4      762.06      839.71     25.76 o 
   2  12   4      234.83      209.64      9.70 o 
   3  12   4      373.77      377.59     12.12 o 
   4  12   4      103.33      106.72      7.91 o 
   5  12   4      154.96      174.67      9.56 o 
   6  12   4      290.18      323.44     13.15 o 
   7  12   4      167.53      158.39     11.17 o 
   8  12   4      155.10      184.28     11.93 o 
   9  12   4       61.81       70.81     12.86 o 
  10  12   4       16.15       20.22      9.55 o 
  11  12   4      129.16      111.55     13.52 o 
  12  12   4       61.17       46.95     12.39 o 
  13  12   4       30.80       24.53     12.92 o 
 -12  13   4       92.51      118.90     22.23 o 
 -11  13   4        5.98       12.12      9.27 o 
 -10  13   4       82.93       66.28     10.56 o 
  -9  13   4       10.71       19.13      8.64 o 
  -8  13   4        2.31       -0.23      7.51 o 
  -7  13   4        4.46        8.75      6.53 o 
  -6  13   4       35.35       25.62      8.13 o 
  -5  13   4       15.29       29.13      6.25 o 
  -4  13   4      505.28      547.45     20.11 o 
  -3  13   4      138.50      134.69     11.77 o 
  -2  13   4       96.46      124.50     19.91 o 
  -1  13   4       51.26       59.56     16.83 o 
   0  13   4       78.63       96.42     17.85 o 
   1  13   4       58.75       44.97     15.62 o 
   2  13   4      170.97      162.33      9.12 o 
   3  13   4        0.20       -5.76      6.14 o 
   4  13   4       83.97       85.84      9.22 o 
   5  13   4       56.77       64.25      9.12 o 
   6  13   4      235.24      271.74     20.93 o 
   7  13   4      227.05      212.82     14.14 o 
   8  13   4        1.00        1.80      9.20 o 
   9  13   4       14.21        7.95     11.43 o 
  10  13   4       26.52       24.66     16.98 o 
  11  13   4       15.27       11.12     16.85 o 
  12  13   4        0.31      -16.16     16.16 o 
 -11  14   4       12.89       13.16     10.66 o 
 -10  14   4        0.07        3.42     12.78 o 
  -9  14   4      226.42      213.05     19.66 o 
  -8  14   4       37.00       20.32      9.47 o 
  -7  14   4       88.97       69.22     10.15 o 
  -6  14   4        3.58        4.00      7.51 o 
  -5  14   4      121.09      104.78     11.15 o 
  -4  14   4        0.16       -5.70      5.70 o 
  -3  14   4      134.12      146.65     23.00 o 
  -2  14   4       45.89       73.48     20.22 o 
  -1  14   4      287.05      306.62     28.02 o 
   0  14   4       63.97       70.75     18.04 o 
   1  14   4      104.92      108.88     20.58 o 
   2  14   4       51.07       62.78      7.35 o 
   3  14   4       64.59       49.29      8.06 o 
   4  14   4       96.52      104.47     10.29 o 
   5  14   4      342.33      323.65     16.08 o 
   6  14   4       80.09       82.46     10.90 o 
   7  14   4      115.28      107.00     12.07 o 
   8  14   4        2.29        0.51     11.42 o 
   9  14   4       61.66       44.61     19.49 o 
  10  14   4       10.82       -6.17     15.86 o 
  11  14   4       93.84      118.73     23.75 o 
 -10  15   4       20.33       46.73     33.77 o 
  -9  15   4       61.23       54.16     11.68 o 
  -8  15   4        0.86       -0.42      9.32 o 
  -7  15   4       12.23        4.06      8.47 o 
  -6  15   4       13.60       20.51      8.26 o 
  -5  15   4       79.03       62.50      8.47 o 
  -4  15   4       11.27       -0.23     17.01 o 
  -3  15   4      292.24      307.59     30.87 o 
  -2  15   4       32.90        8.59     17.25 o 
  -1  15   4        2.94       -3.63     15.62 o 
   0  15   4        1.22       -7.57     15.19 o 
   1  15   4        2.68        3.87     14.41 o 
   2  15   4       41.19       42.74      7.22 o 
   3  15   4       94.58       84.19     10.83 o 
   4  15   4       27.04       21.84      8.23 o 
   5  15   4        8.74       10.10      8.73 o 
   6  15   4       33.31       40.79     10.62 o 
   7  15   4       58.43       67.90     11.38 o 
   8  15   4        1.24       -0.56     13.25 o 
   9  15   4        6.34       13.73     13.07 o 
  -8  16   4      165.44       71.24     36.92 o 
  -7  16   4       31.20       32.68     11.07 o 
  -6  16   4       45.77       49.76     24.88 o 
  -5  16   4       38.45       35.59     10.66 o 
  -4  16   4       41.24       49.75     21.91 o 
  -3  16   4        7.17       -1.76     18.58 o 
  -2  16   4      245.87      258.50     28.87 o 
  -1  16   4        6.93        7.75     16.64 o 
   0  16   4       92.82       78.02     20.76 o 
   1  16   4       12.47       -9.26     15.80 o 
   2  16   4        9.69        1.26      8.41 o 
   3  16   4       13.65        9.03      7.59 o 
   4  16   4      161.61      169.44     12.72 o 
   5  16   4       11.81       10.60     10.79 o 
   6  16   4      128.06      117.73     13.30 o 
   7  16   4       16.60        7.65     18.76 o 
  -4  17   4       36.67       20.58     22.76 o 
  -3  17   4       39.13       32.26     22.21 o 
  -2  17   4        0.26       -2.48     17.43 o 
  -1  17   4        9.26       -6.11     16.64 o 
   0  17   4       32.18       65.43     20.88 o 
   1  17   4        4.46       37.77     18.58 o 
   2  17   4       30.51       35.10     19.31 o 
   3  17   4      106.00      107.88     10.40 o 
   4  17   4       15.05       21.14      9.78 o 
 -17   0   5      114.91      118.81     36.25 o 
 -15   0   5       60.09       75.11     29.29 o 
 -13   0   5      335.43      270.87     26.21 o 
 -11   0   5     1583.75     1413.05     40.63 o 
  -9   0   5      534.98      471.67     20.87 o 
  -7   0   5      846.02      740.93     23.16 o 
  -5   0   5     3994.35     3908.97     62.61 o 
  -3   0   5       89.51      107.76      6.52 o 
  -1   0   5       87.31       95.80      5.51 o 
   1   0   5    19065.05    20326.44    329.84 o 
   3   0   5     1471.76     1623.77     34.15 o 
   5   0   5        3.81        9.66      4.83 o 
   7   0   5       39.84       17.60      7.82 o 
   9   0   5     4490.62     4701.73    147.14 o 
  11   0   5     2028.10     2112.21     94.48 o 
  13   0   5     1881.82     1906.77     98.93 o 
  15   0   5       56.43       64.19     45.21 o 
  17   0   5       17.89       12.44     21.00 o 
 -18   1   5        7.29       23.67     22.92 o 
 -17   1   5       85.71       94.04     25.76 o 
 -16   1   5       70.57       66.42     22.52 o 
 -15   1   5        0.83      -13.04     15.65 o 
 -14   1   5      182.21      163.51     36.03 o 
 -13   1   5        0.67        8.83     11.68 o 
 -12   1   5     1116.36     1053.90     32.03 o 
 -11   1   5      137.03      127.92     11.65 o 
 -10   1   5     1511.93     1439.36     28.06 o 
  -9   1   5     1857.00     1805.75     31.46 o 
  -8   1   5      228.80      206.10      9.43 o 
  -7   1   5      269.66      223.73     13.33 o 
  -6   1   5     4405.48     4390.99     57.94 o 
  -5   1   5     4188.47     4506.02     54.06 o 
  -4   1   5    22487.65    22510.64    241.78 o 
  -3   1   5     5640.37     5717.72     61.24 o 
  -2   1   5     6947.44     7192.23     67.33 o 
  -1   1   5      724.38      800.44     14.79 o 
   0   1   5     1530.95     1497.85     15.86 o 
   1   1   5      251.67      297.25      5.50 o 
   2   1   5      582.95      474.22      9.44 o 
   3   1   5     4213.83     4040.61     51.67 o 
   4   1   5     8481.14     8202.51    108.79 o 
   5   1   5     1552.70     1225.48     22.39 o 
   6   1   5      487.00      457.15     12.94 o 
   7   1   5      891.56      888.66     19.56 o 
   8   1   5      432.78      417.63     13.70 o 
   9   1   5      903.23      970.72     37.23 o 
  10   1   5      840.17      788.29     27.68 o 
  11   1   5      817.63      863.33     86.70 o 
  12   1   5     1582.68     1667.32     52.01 o 
  13   1   5       40.84       27.05     16.76 o 
  14   1   5      191.06      200.77     18.34 o 
  15   1   5       12.61       -5.96     11.84 o 
  16   1   5       22.93        9.99     12.59 o 
  17   1   5       20.13        6.51     14.31 o 
  18   1   5       13.05       -7.56     17.70 o 
 -18   2   5       77.43      101.75     27.14 o 
 -17   2   5        3.95       16.69     21.37 o 
 -16   2   5        0.73       -6.77     17.14 o 
 -15   2   5       78.86       71.22     20.91 o 
 -14   2   5        2.19      -10.26     12.06 o 
 -13   2   5       22.05       19.35     12.67 o 
 -12   2   5      911.14      867.32     28.60 o 
 -11   2   5     1190.30     1121.27     27.90 o 
 -10   2   5     2583.51     2540.87     45.80 o 
  -9   2   5       51.02       34.95      6.15 o 
  -8   2   5       74.83       78.98      6.45 o 
  -7   2   5     2030.50     1948.22     30.84 o 
  -6   2   5      606.51      590.78     14.06 o 
  -5   2   5      691.90      627.89     13.65 o 
  -4   2   5     2297.88     2211.59     31.22 o 
  -3   2   5     2093.90     2047.63     26.74 o 
  -2   2   5     1770.28     1732.72     20.24 o 
  -1   2   5      139.15      116.78      3.97 o 
   0   2   5      823.82     1030.37     11.22 o 
   1   2   5       11.32        6.93      2.08 o 
   2   2   5      368.71      371.05      7.54 o 
   3   2   5      624.63      650.35     13.99 o 
   4   2   5     2042.86     2031.23     32.34 o 
   5   2   5      118.20      155.18      7.00 o 
   6   2   5     1507.77     1471.90     37.83 o 
   7   2   5      644.87      669.17     18.05 o 
   8   2   5      215.63      233.50     12.27 o 
   9   2   5     1043.53     1078.35     23.94 o 
  10   2   5      666.27      654.40     22.46 o 
  11   2   5      608.88      581.97     22.75 o 
  12   2   5     3323.91     3413.42     92.29 o 
  13   2   5       17.26        8.88     12.97 o 
  14   2   5      147.92      149.53     19.42 o 
  15   2   5        0.16       -1.93     11.58 o 
  16   2   5       18.42       14.30     13.14 o 
  17   2   5       15.97       17.66     16.26 o 
  18   2   5      211.61      242.56     26.68 o 
 -18   3   5        0.89       14.92     21.76 o 
 -17   3   5       79.05       72.67     79.77 o 
 -16   3   5        0.17      -17.70     17.70 o 
 -15   3   5      106.58      105.87     19.04 o 
 -14   3   5       87.50       48.96     15.95 o 
 -13   3   5      149.12      134.26     18.99 o 
 -12   3   5       39.32       39.91     10.78 o 
 -11   3   5     1956.80     1855.10     42.32 o 
 -10   3   5      153.56      146.58      9.19 o 
  -9   3   5     3841.99     3793.75     56.37 o 
  -8   3   5      913.37      834.71     20.43 o 
  -7   3   5      103.10      117.49      5.75 o 
  -6   3   5       11.86       17.71      3.79 o 
  -5   3   5     3619.58     3809.88     43.56 o 
  -4   3   5     1957.90     1909.68     24.18 o 
  -3   3   5    24589.48    26446.12    247.56 o 
  -2   3   5     1270.62     1325.83     17.49 o 
  -1   3   5     5869.28     6201.28     57.97 o 
   0   3   5     1960.43     2097.01     27.88 o 
   1   3   5     1452.07     1494.39     17.92 o 
   2   3   5     1982.07     1895.19     23.13 o 
   3   3   5    12508.82    12718.78    138.27 o 
   4   3   5      773.69      807.62     28.07 o 
   5   3   5    14937.89    14692.30    172.82 o 
   6   3   5      466.86      435.08     12.87 o 
   7   3   5     1182.12     1114.05     22.82 o 
   8   3   5     1063.10     1073.51     21.30 o 
   9   3   5      361.94      383.32     14.60 o 
  10   3   5       76.78       43.95     14.77 o 
  11   3   5     2739.47     2708.40     55.17 o 
  12   3   5      192.41      178.10     24.79 o 
  13   3   5       56.63       63.67     16.02 o 
  14   3   5      212.47      169.72     24.47 o 
  15   3   5        1.53       10.16     16.05 o 
  16   3   5       39.11        7.49     13.46 o 
  17   3   5       41.10       -1.26     13.89 o 
 -18   4   5      124.39       90.55     39.95 o 
 -17   4   5       12.31       24.33     20.40 o 
 -16   4   5        0.20      -16.50     16.50 o 
 -15   4   5       13.80      -12.87     12.87 o 
 -14   4   5      101.90       69.93     28.20 o 
 -13   4   5      281.59      275.81     18.44 o 
 -12   4   5      116.39      116.01     13.33 o 
 -11   4   5      247.19      235.14     15.66 o 
 -10   4   5      246.10      218.05     11.26 o 
  -9   4   5       26.74       31.62      6.62 o 
  -8   4   5        6.41        5.42      4.34 o 
  -7   4   5      317.64      329.61      8.74 o 
  -6   4   5        2.02       -2.39      3.17 o 
  -5   4   5     2199.38     2363.61     29.07 o 
  -4   4   5      425.57      536.48     11.59 o 
  -3   4   5     1795.21     1620.30     20.81 o 
  -2   4   5        3.52       22.37      2.92 o 
  -1   4   5      565.30      522.59      9.26 o 
   0   4   5      756.25      662.89     10.37 o 
   1   4   5       25.11        9.63      2.55 o 
   2   4   5      466.98      440.94      9.20 o 
   3   4   5       30.37       46.17      4.09 o 
   4   4   5     2599.87     2398.54     31.24 o 
   5   4   5     4746.93     4848.08     60.77 o 
   6   4   5     2011.10     2145.66     30.49 o 
   7   4   5      263.15      257.11      9.13 o 
   8   4   5       85.16       98.70      6.99 o 
   9   4   5       15.52       17.90      6.43 o 
  10   4   5      234.00      229.58     14.70 o 
  11   4   5      405.21      443.17     20.16 o 
  12   4   5     1147.00     1155.44     40.33 o 
  13   4   5      932.38      967.55     38.23 o 
  14   4   5       26.53       27.90     14.78 o 
  15   4   5      180.13      169.89     22.24 o 
  16   4   5      143.20      121.93     18.60 o 
  17   4   5       17.91       11.42     15.20 o 
 -17   5   5       10.74       30.38     22.46 o 
 -16   5   5      193.74      163.39     27.75 o 
 -15   5   5       13.17       16.49     19.02 o 
 -14   5   5       11.60        7.52     13.52 o 
 -13   5   5      357.85      318.41     19.41 o 
 -12   5   5      366.47      364.92     16.42 o 
 -11   5   5      824.96      813.40     22.84 o 
 -10   5   5     3013.54     2994.64     42.12 o 
  -9   5   5       47.34       31.33      7.02 o 
  -8   5   5     1636.42     1630.44     24.28 o 
  -7   5   5      211.16      205.70      7.61 o 
  -6   5   5      829.23      936.39     27.13 o 
  -5   5   5      207.10      223.63      6.80 o 
  -4   5   5     5558.63     5653.52     60.59 o 
  -3   5   5     4003.46     3960.34     41.29 o 
  -2   5   5     8889.96     9055.98     93.36 o 
  -1   5   5     1946.44     1663.44     19.26 o 
   0   5   5     1963.96     1987.00     21.91 o 
   1   5   5     1608.03     1623.63     20.04 o 
   2   5   5       66.33       64.13      3.86 o 
   3   5   5     2219.40     2272.29     27.69 o 
   4   5   5     8635.06     8994.04     88.20 o 
   5   5   5     4392.30     4499.54     47.77 o 
   6   5   5     2917.32     2969.20     46.76 o 
   7   5   5      559.92      607.34     14.11 o 
   8   5   5      557.89      553.28     16.12 o 
   9   5   5      117.21      101.78     10.42 o 
  10   5   5      862.99      786.26     24.88 o 
  11   5   5       50.56       47.50     11.14 o 
  12   5   5      124.26      134.01     14.87 o 
  13   5   5      386.32      353.84     24.86 o 
  14   5   5       10.34       24.02     14.79 o 
  15   5   5       86.67       83.04     18.43 o 
  16   5   5        2.65       12.77     23.45 o 
  17   5   5       15.17      -14.19     14.19 o 
 -17   6   5      130.18      110.10     38.86 o 
 -16   6   5        8.70      -16.86     16.86 o 
 -15   6   5        4.78      -12.70     13.53 o 
 -14   6   5        6.81        8.21     12.38 o 
 -13   6   5        7.54        4.27     10.90 o 
 -12   6   5      273.55      294.03     15.08 o 
 -11   6   5        1.70        3.64      6.84 o 
 -10   6   5      265.84      253.61     10.72 o 
  -9   6   5       80.24      104.03      7.47 o 
  -8   6   5      278.90      255.26      9.06 o 
  -7   6   5        0.59       -3.55      3.82 o 
  -6   6   5      166.91      194.03      7.35 o 
  -5   6   5      975.91      978.72     16.23 o 
  -4   6   5      392.03      371.56      9.75 o 
  -3   6   5       58.87       62.21      3.92 o 
  -2   6   5     3819.35     4118.36     48.65 o 
  -1   6   5      796.37      723.04     13.62 o 
   0   6   5     1291.14     1344.83     20.35 o 
   1   6   5       66.37       55.30      3.15 o 
   2   6   5     1311.25     1415.86     18.70 o 
   3   6   5     4945.98     4871.91     50.08 o 
   4   6   5       29.44       62.73      4.24 o 
   5   6   5     6517.52     6366.79     65.03 o 
   6   6   5       17.97       18.70      4.34 o 
   7   6   5     1391.64     1368.81     24.32 o 
   8   6   5       91.30      100.21      7.48 o 
   9   6   5        2.93        0.99      6.15 o 
  10   6   5        7.69        5.88      7.86 o 
  11   6   5      366.50      375.59     18.85 o 
  12   6   5      150.43      127.98     13.17 o 
  13   6   5      291.38      291.59     19.85 o 
  14   6   5      188.66      204.54     27.07 o 
  15   6   5        1.42      -10.30     12.09 o 
  16   6   5       28.96       21.46     17.18 o 
  17   6   5       25.90       15.83     15.28 o 
 -16   7   5       36.09       54.73     22.61 o 
 -15   7   5      161.25      183.56     27.68 o 
 -14   7   5       73.95       70.23     16.29 o 
 -13   7   5        3.08       11.34     10.36 o 
 -12   7   5      449.50      465.66     23.79 o 
 -11   7   5      269.43      291.98     15.26 o 
 -10   7   5     1297.89     1456.94     25.56 o 
  -9   7   5     1312.24     1298.02     22.76 o 
  -8   7   5      329.59      361.79     11.48 o 
  -7   7   5       93.69       98.08      6.43 o 
  -6   7   5       39.27       37.71      6.08 o 
  -5   7   5       27.93       22.20      4.77 o 
  -4   7   5      322.88      308.59      7.05 o 
  -3   7   5     5040.99     5028.19     54.68 o 
  -2   7   5     4807.37     4540.31     54.51 o 
  -1   7   5     2208.31     2121.78     27.57 o 
   0   7   5      747.03      700.67     12.97 o 
   1   7   5     2215.59     2130.33     29.78 o 
   2   7   5     1198.79     1256.40     20.83 o 
   3   7   5     6247.69     5967.33     60.26 o 
   4   7   5     1854.64     1794.93     21.14 o 
   5   7   5     2106.91     2072.52     25.50 o 
   6   7   5     1842.43     1896.84     24.68 o 
   7   7   5      220.71      222.02      8.04 o 
   8   7   5      135.03      140.22      8.41 o 
   9   7   5      223.04      214.47     11.26 o 
  10   7   5       19.27       12.55      8.44 o 
  11   7   5      364.94      355.46     16.99 o 
  12   7   5      190.27      184.80     14.62 o 
  13   7   5        2.48      -10.84     10.84 o 
  14   7   5      243.37      237.98     19.78 o 
  15   7   5        1.14        4.43     13.88 o 
  16   7   5       42.38       55.26     16.43 o 
 -16   8   5       79.29       83.70     24.99 o 
 -15   8   5        0.02      -16.52     16.52 o 
 -14   8   5        2.33       -4.90     12.16 o 
 -13   8   5      105.62       49.61     14.58 o 
 -12   8   5       86.71       95.46     15.78 o 
 -11   8   5      106.76      106.76     11.15 o 
 -10   8   5        6.27       25.34      7.49 o 
  -9   8   5       85.17       80.29      8.33 o 
  -8   8   5      491.27      561.15     15.61 o 
  -7   8   5      366.25      351.44     14.38 o 
  -6   8   5       34.77       43.48      4.61 o 
  -5   8   5     1286.02     1156.51     19.08 o 
  -4   8   5     2967.87     2843.86     34.13 o 
  -3   8   5      193.70      198.56      6.49 o 
  -2   8   5      371.28      381.39      9.17 o 
  -1   8   5     1096.48     1070.44     16.42 o 
   0   8   5      153.56      139.43      5.62 o 
   1   8   5      109.12      131.01      5.66 o 
   2   8   5      607.42      598.91     13.30 o 
   3   8   5      783.28      792.50     16.17 o 
   4   8   5      967.97      929.91     13.89 o 
   5   8   5      145.10      157.05      5.98 o 
   6   8   5     3503.22     3529.19     44.61 o 
   7   8   5        1.06        9.33      5.03 o 
   8   8   5        7.67        0.97      5.05 o 
   9   8   5        8.37       11.42      6.57 o 
  10   8   5        2.21       -4.31      8.02 o 
  11   8   5       10.62       11.88      9.69 o 
  12   8   5      474.53      446.08     19.68 o 
  13   8   5       10.84       12.16     10.41 o 
  14   8   5      116.40      122.58     19.94 o 
  15   8   5        2.73        3.27     13.78 o 
  16   8   5       35.19       12.59     15.23 o 
 -15   9   5      122.22      108.55     25.21 o 
 -14   9   5        2.22        7.21     18.30 o 
 -13   9   5       59.57       75.87     17.35 o 
 -12   9   5        0.70        1.51     12.12 o 
 -11   9   5      476.10      457.47     18.51 o 
 -10   9   5       72.15       69.07      9.81 o 
  -9   9   5     1018.34     1048.73     25.47 o 
  -8   9   5       12.44       22.65      6.89 o 
  -7   9   5        2.64       -5.10      5.10 o 
  -6   9   5       19.92       25.56      5.22 o 
  -5   9   5      357.18      357.28     10.05 o 
  -4   9   5      842.31      842.18     14.27 o 
  -3   9   5     5052.38     5040.58     55.23 o 
  -2   9   5     1075.28     1090.81     20.72 o 
  -1   9   5      153.66      165.71      8.98 o 
   0   9   5      225.36      181.78      6.32 o 
   1   9   5     2023.57     1954.26     27.94 o 
   2   9   5     3786.18     3611.45     71.53 o 
   3   9   5     3498.64     3406.13     42.74 o 
   4   9   5     1262.36     1253.18     20.62 o 
   5   9   5     2335.18     2408.39     30.20 o 
   6   9   5       14.90       18.79      5.43 o 
   7   9   5       83.79      112.58      7.77 o 
   8   9   5      111.53      102.99      8.12 o 
   9   9   5       29.27       27.98     10.25 o 
  10   9   5      347.62      338.26     18.42 o 
  11   9   5       61.67       65.73     11.37 o 
  12   9   5        0.89        5.19      9.56 o 
  13   9   5       11.61       13.57     12.06 o 
  14   9   5       66.11      118.52     22.70 o 
  15   9   5       57.85       59.02     21.88 o 
 -15  10   5       10.58       19.32     22.09 o 
 -14  10   5        5.45       -2.10     17.09 o 
 -13  10   5      130.60      118.57     18.22 o 
 -12  10   5        9.46       -6.48     13.55 o 
 -11  10   5      176.67      197.16     13.94 o 
 -10  10   5       43.11       39.69      8.82 o 
  -9  10   5       82.87       89.01      9.57 o 
  -8  10   5       32.81       32.94      7.29 o 
  -7  10   5        3.29       -5.23      5.23 o 
  -6  10   5       11.69        6.36      5.35 o 
  -5  10   5        2.06        1.73      4.89 o 
  -4  10   5       51.98       48.33      5.57 o 
  -3  10   5      132.22      161.79      7.69 o 
  -2  10   5        5.56       26.11      5.12 o 
  -1  10   5     1048.79      993.89     23.33 o 
   0  10   5       55.50       76.31      7.90 o 
   1  10   5       14.54       16.60      6.26 o 
   2  10   5      159.95      184.81     10.05 o 
   3  10   5        8.43       12.60      4.98 o 
   4  10   5      503.34      533.62     14.01 o 
   5  10   5      739.87      653.95     16.07 o 
   6  10   5      125.24      113.30      6.99 o 
   7  10   5      791.00      782.91     17.58 o 
   8  10   5        2.39        4.33      5.89 o 
   9  10   5       12.74       27.33      7.26 o 
  10  10   5      140.29      113.90     14.95 o 
  11  10   5      206.48      192.87     16.04 o 
  12  10   5       57.64       42.47     12.96 o 
  13  10   5       67.44       73.22     14.83 o 
  14  10   5       51.02       34.96     16.45 o 
 -14  11   5       28.91       34.46     18.96 o 
 -13  11   5        0.58      -12.77     12.77 o 
 -12  11   5      168.85      177.76     19.39 o 
 -11  11   5        9.43       16.80      9.53 o 
 -10  11   5      381.14      392.66     15.85 o 
  -9  11   5        0.56       11.44      7.50 o 
  -8  11   5       87.86       65.22      8.26 o 
  -7  11   5       27.02       10.19      7.59 o 
  -6  11   5      402.93      407.39     17.20 o 
  -5  11   5       71.21       63.90      6.49 o 
  -4  11   5      517.76      522.32     13.13 o 
  -3  11   5      292.35      258.02     13.11 o 
  -2  11   5      945.61      909.90     33.13 o 
  -1  11   5        3.78       -2.08      7.48 o 
   0  11   5      612.48      580.51     20.18 o 
   1  11   5      424.18      405.51     12.84 o 
   2  11   5     1223.78     1140.97     21.01 o 
   3  11   5      107.86      101.72      7.28 o 
   4  11   5     2563.05     2673.86     39.09 o 
   5  11   5       15.74       15.35      6.24 o 
   6  11   5      171.53      210.37     11.30 o 
   7  11   5       38.76       41.40      6.49 o 
   8  11   5        4.19        0.31      6.70 o 
   9  11   5        3.87       -7.50      7.50 o 
  10  11   5       37.56       49.56     13.70 o 
  11  11   5       41.49       18.51     10.95 o 
  12  11   5       54.15       44.87     12.72 o 
  13  11   5      102.60       91.67     14.68 o 
  14  11   5        5.03        1.96     15.34 o 
 -13  12   5        5.61        4.06     13.62 o 
 -12  12   5       20.79       12.28     13.45 o 
 -11  12   5        6.29       17.03      9.32 o 
 -10  12   5        0.83        8.05      8.92 o 
  -9  12   5        0.94        7.48      8.23 o 
  -8  12   5       79.45      104.04     10.23 o 
  -7  12   5       59.48       45.88     15.85 o 
  -6  12   5       31.61       34.28      6.95 o 
  -5  12   5        3.16       -5.26      5.26 o 
  -4  12   5      123.49      118.60      9.76 o 
  -3  12   5        8.14        4.10      4.58 o 
  -2  12   5      175.03      169.95     26.63 o 
  -1  12   5       57.24       71.48     11.60 o 
   0  12   5        2.57        5.25      8.81 o 
   1  12   5      670.00      625.46     14.56 o 
   2  12   5        0.20       -0.82      5.08 o 
   3  12   5       14.54       15.21      5.91 o 
   4  12   5       18.01       19.90      6.18 o 
   5  12   5        5.28       -1.97      6.38 o 
   6  12   5      945.13      988.36     23.21 o 
   7  12   5       16.51       38.05      8.47 o 
   8  12   5       77.12       75.17     11.45 o 
   9  12   5       74.19       61.92     11.83 o 
  10  12   5        1.78        8.45     12.41 o 
  11  12   5       23.91       45.22     14.50 o 
  12  12   5       34.54       31.27     14.58 o 
  13  12   5      218.89      226.60     22.13 o 
 -12  13   5       20.72       23.59     14.27 o 
 -11  13   5      104.41      106.54     12.60 o 
 -10  13   5        0.58        0.00     14.30 o 
  -9  13   5      279.05      307.51     15.11 o 
  -8  13   5       21.87       14.89      8.03 o 
  -7  13   5       45.74       61.89     12.70 o 
  -6  13   5      145.27      134.80      9.52 o 
  -5  13   5       18.20       18.55      6.15 o 
  -4  13   5      131.55      140.71      7.99 o 
  -3  13   5      405.02      431.26     25.42 o 
  -2  13   5        0.61        6.14      8.99 o 
  -1  13   5      823.25      831.49     28.39 o 
   0  13   5        4.18        2.91     14.71 o 
   1  13   5      222.42      254.66     16.25 o 
   2  13   5       32.00       44.69     10.49 o 
   3  13   5      591.00      612.37     16.22 o 
   4  13   5       20.56        8.27      6.41 o 
   5  13   5      192.75      228.63     11.11 o 
   6  13   5       83.17       86.34      9.30 o 
   7  13   5        5.01       -0.84      7.48 o 
   8  13   5        0.15        9.58      9.23 o 
   9  13   5       33.41       35.38     11.28 o 
  10  13   5        5.12       -1.32     11.89 o 
  11  13   5      110.59      142.76     37.53 o 
  12  13   5       52.51       52.35     35.47 o 
 -11  14   5        2.53        5.80     18.50 o 
 -10  14   5       13.67       14.68      9.68 o 
  -9  14   5       41.74       62.58     10.06 o 
  -8  14   5        0.12       -2.46      7.77 o 
  -7  14   5        0.22       -7.41      7.41 o 
  -6  14   5        1.79       -2.15      9.91 o 
  -5  14   5      199.63      240.97     11.95 o 
  -4  14   5       20.66       21.52      6.54 o 
  -3  14   5        1.80        3.69     16.83 o 
  -2  14   5      108.08      169.05     25.24 o 
  -1  14   5       42.26       28.39     18.28 o 
   0  14   5      115.85      108.46     20.76 o 
   1  14   5        1.92       -4.54     13.86 o 
   2  14   5       41.03       19.89      6.58 o 
   3  14   5       12.94       -0.12      8.49 o 
   4  14   5       80.29      110.21     11.70 o 
   5  14   5      284.96      323.51     16.19 o 
   6  14   5       40.56       61.82     10.49 o 
   7  14   5       58.72       57.04     12.95 o 
   8  14   5       58.77       43.90     13.49 o 
   9  14   5        0.10       -8.57     12.49 o 
  10  14   5       27.71       29.77     17.94 o 
  -9  15   5       53.34       65.82     12.05 o 
  -8  15   5       45.01       53.87     11.01 o 
  -7  15   5       35.18       43.21      9.55 o 
  -6  15   5        3.30        5.07      8.15 o 
  -5  15   5      142.07      117.56     12.68 o 
  -4  15   5       83.80      101.56     23.48 o 
  -3  15   5       95.70       88.06     24.57 o 
  -2  15   5      164.09      226.36     28.08 o 
  -1  15   5       30.11       43.76     18.04 o 
   0  15   5       99.56      105.56     22.09 o 
   1  15   5        0.66      -13.62     13.62 o 
   2  15   5       72.72      102.04     18.00 o 
   3  15   5       35.75       29.70      8.11 o 
   4  15   5       87.54       98.07     10.82 o 
   5  15   5       40.48       42.03     10.51 o 
   6  15   5        0.74       -7.20     11.94 o 
   7  15   5       74.28       79.11     14.20 o 
   8  15   5       16.05       21.50     18.16 o 
   9  15   5       13.47       12.34     16.22 o 
  -7  16   5        0.31       -5.85      9.01 o 
  -6  16   5        6.51        5.91      8.79 o 
  -5  16   5       12.51       21.00     11.44 o 
  -4  16   5       51.36       54.05     24.33 o 
  -3  16   5       31.95       48.06     22.33 o 
  -2  16   5        1.09      -16.52     17.92 o 
  -1  16   5      176.99      226.79     27.90 o 
   0  16   5        7.19       -8.47     17.31 o 
   1  16   5       30.75       16.77     19.07 o 
   2  16   5        7.17       12.04     17.73 o 
   3  16   5        1.38        5.09     11.04 o 
   4  16   5       23.27       18.93      9.04 o 
   5  16   5      100.65       77.06     11.29 o 
   6  16   5        4.94       -2.41     11.25 o 
   7  16   5       42.87       45.76     15.31 o 
  -3  17   5        8.35       28.45     21.55 o 
  -2  17   5      128.07      110.28     25.18 o 
  -1  17   5        2.61      -17.43     17.43 o 
   0  17   5        1.62       -7.93     18.64 o 
   1  17   5        0.19      -10.53     17.55 o 
   2  17   5       27.28       12.17     20.09 o 
   3  17   5       29.10       25.17     11.91 o 
 -18   0   6      109.93      144.05     42.00 o 
 -16   0   6       21.20      -23.97     23.97 o 
 -14   0   6      219.85      248.86     27.90 o 
 -12   0   6     1451.58     1572.90     58.98 o 
 -10   0   6     3755.05     3860.81    113.66 o 
  -8   0   6      150.68      137.44     11.93 o 
  -6   0   6     1324.15     1274.28     31.86 o 
  -4   0   6    17512.32    17592.46    291.45 o 
  -2   0   6    16768.66    17022.64    243.63 o 
   0   0   6      159.74      208.89     10.04 o 
   2   0   6     1327.68     1355.05     26.32 o 
   4   0   6     1192.63     1121.55     27.76 o 
   6   0   6     1250.80     1209.75     60.07 o 
   8   0   6     1448.32     1420.76     44.78 o 
  10   0   6      372.90      293.24     32.62 o 
  12   0   6       51.17       31.41     23.30 o 
  14   0   6        0.73       11.17     21.49 o 
  16   0   6       33.90       20.69     19.22 o 
 -18   1   6        0.00       32.79     22.01 o 
 -17   1   6       18.77      -18.23     18.23 o 
 -16   1   6       66.49       58.78     22.02 o 
 -15   1   6      137.15      163.57     41.28 o 
 -14   1   6        0.05       -9.49     12.32 o 
 -13   1   6        5.28       -1.60     10.08 o 
 -12   1   6       29.68       21.05     10.31 o 
 -11   1   6        1.72       -6.72      6.72 o 
 -10   1   6      606.74      557.13     17.16 o 
  -9   1   6       26.67       11.56      5.63 o 
  -8   1   6      241.89      227.96     10.16 o 
  -7   1   6       78.67      109.73      9.02 o 
  -6   1   6      778.06      789.36     17.84 o 
  -5   1   6     2362.60     2381.36     34.82 o 
  -4   1   6     8423.04     8584.83     96.72 o 
  -3   1   6     7059.84     6627.26     75.66 o 
  -2   1   6     2987.71     2914.88     50.14 o 
  -1   1   6     1433.09     1308.18     18.93 o 
   0   1   6     2143.94     2290.31     26.85 o 
   1   1   6      337.66      379.54      8.62 o 
   2   1   6      161.84      129.09      5.06 o 
   3   1   6    10705.89    10699.56    127.84 o 
   4   1   6      766.88      724.47     14.87 o 
   5   1   6     4264.73     3898.93     51.99 o 
   6   1   6       86.77      112.44      8.27 o 
   7   1   6       52.75       57.80      6.36 o 
   8   1   6      206.60      240.74     10.99 o 
   9   1   6      161.14      220.19     17.25 o 
  10   1   6      671.95      692.51     26.53 o 
  11   1   6     3263.57     3174.30     89.48 o 
  12   1   6     1166.26     1178.05     49.47 o 
  13   1   6     1711.63     1708.06     52.11 o 
  14   1   6      184.31      174.16     20.72 o 
  15   1   6        9.99       -0.38     12.04 o 
  16   1   6       25.43       18.48     13.91 o 
  17   1   6        3.20        4.28     14.37 o 
 -18   2   6       37.47       79.48     25.76 o 
 -17   2   6      135.78      107.16     27.84 o 
 -16   2   6        0.33        5.42     18.23 o 
 -15   2   6       22.62       -3.22     14.90 o 
 -14   2   6        7.96       -1.50     13.36 o 
 -13   2   6       79.63       99.41     27.44 o 
 -12   2   6      307.36      329.96     16.83 o 
 -11   2   6      798.25      787.45     23.42 o 
 -10   2   6     1036.24     1120.93     29.94 o 
  -9   2   6      926.90      905.15     18.94 o 
  -8   2   6      312.72      301.35     10.43 o 
  -7   2   6      866.47      871.17     18.24 o 
  -6   2   6      125.45      106.83      7.15 o 
  -5   2   6    15610.47    15847.32    173.55 o 
  -4   2   6     3479.67     3857.51     68.86 o 
  -3   2   6     8417.18     7872.90     95.98 o 
  -2   2   6     1792.99     1773.67     24.09 o 
  -1   2   6       30.60       35.27      3.55 o 
   0   2   6       94.56      137.40      5.47 o 
   1   2   6     3795.93     3734.73     44.59 o 
   2   2   6     2505.10     2677.70     33.33 o 
   3   2   6       14.70       31.89      3.81 o 
   4   2   6       26.00       27.29      4.83 o 
   5   2   6      543.64      557.40     14.70 o 
   6   2   6      255.18      190.02     10.72 o 
   7   2   6      440.85      506.58     15.23 o 
   8   2   6       24.93       21.62      5.54 o 
   9   2   6      619.49      584.70     41.42 o 
  10   2   6      594.64      566.64     23.96 o 
  11   2   6      137.48      142.02     17.28 o 
  12   2   6        1.48       19.30     12.88 o 
  13   2   6      206.22      210.79     20.81 o 
  14   2   6      305.57      263.65     29.30 o 
  15   2   6        1.52       -7.10     15.38 o 
  16   2   6        0.08       16.13     13.88 o 
  17   2   6      108.91       94.64     18.78 o 
 -18   3   6        3.66       18.34     30.38 o 
 -17   3   6       18.83       35.77     31.29 o 
 -16   3   6        8.51       14.61     28.42 o 
 -15   3   6        1.77        2.39     20.26 o 
 -14   3   6        8.17       -0.26     12.66 o 
 -13   3   6      147.72      143.56     18.39 o 
 -12   3   6        2.40        8.43      9.49 o 
 -11   3   6       89.34       93.42     11.44 o 
 -10   3   6      573.99      581.54     19.39 o 
  -9   3   6       15.19        7.67      6.49 o 
  -8   3   6      117.21      131.04      9.86 o 
  -7   3   6      403.29      444.73     11.88 o 
  -6   3   6     1298.61     1241.19     20.06 o 
  -5   3   6        8.33       25.56      3.95 o 
  -4   3   6     4685.01     4245.65     47.78 o 
  -3   3   6      913.88      779.96     12.89 o 
  -2   3   6     2965.09     2717.44     36.18 o 
  -1   3   6    15378.84    16129.49    152.78 o 
   0   3   6       80.96       57.17      7.94 o 
   1   3   6     1309.88     1228.65     16.41 o 
   2   3   6     4506.98     4324.53     46.96 o 
   3   3   6       98.84       97.16      5.15 o 
   4   3   6     4154.31     3992.46     57.58 o 
   5   3   6      546.82      488.31     12.46 o 
   6   3   6      797.48      829.89     17.17 o 
   7   3   6       28.08       22.71      5.03 o 
   8   3   6        6.21       13.27      5.09 o 
   9   3   6       12.16       25.40      6.68 o 
  10   3   6     2262.59     2276.35     47.61 o 
  11   3   6      110.94       96.59     12.58 o 
  12   3   6     3754.15     3910.29     87.15 o 
  13   3   6       43.15       44.44     18.71 o 
  14   3   6        7.16        5.91     14.13 o 
  15   3   6       97.65      107.96     22.51 o 
  16   3   6       28.61        6.76     13.95 o 
  17   3   6      116.71      110.08     19.28 o 
 -17   4   6        8.17       11.21     21.43 o 
 -16   4   6       67.48       68.54     18.53 o 
 -15   4   6        4.23        9.93     14.39 o 
 -14   4   6        1.43      -12.21     12.21 o 
 -13   4   6      401.28      349.00     20.29 o 
 -12   4   6      184.39      146.80     14.64 o 
 -11   4   6     1405.93     1406.92     35.99 o 
 -10   4   6      347.80      308.89     18.33 o 
  -9   4   6      110.99      118.88      8.87 o 
  -8   4   6      442.66      439.44     13.16 o 
  -7   4   6       52.11       44.89      5.16 o 
  -6   4   6     2964.84     2903.43     38.40 o 
  -5   4   6      485.85      483.69     11.35 o 
  -4   4   6     3418.70     3046.58     38.40 o 
  -3   4   6     5751.33     5688.98     65.57 o 
  -2   4   6       75.80      104.85      4.59 o 
  -1   4   6       10.18        7.02      4.07 o 
   0   4   6     5895.17     5938.65     72.89 o 
   1   4   6      700.24      804.29     13.17 o 
   2   4   6     6579.30     6885.82     77.69 o 
   3   4   6     2309.26     2333.06     30.57 o 
   4   4   6      848.63      769.63     15.66 o 
   5   4   6       25.06        4.83      4.30 o 
   6   4   6        4.01        8.04      4.44 o 
   7   4   6      672.09      673.33     15.01 o 
   8   4   6      414.64      427.57     12.55 o 
   9   4   6      110.50      109.47      8.97 o 
  10   4   6      800.37      762.79     22.67 o 
  11   4   6      120.54      173.80     17.43 o 
  12   4   6      156.38      137.39     18.23 o 
  13   4   6        3.09        8.37     13.66 o 
  14   4   6      128.27      119.05     19.18 o 
  15   4   6      140.81      145.13     21.72 o 
  16   4   6       42.45       53.61     18.44 o 
  17   4   6        0.99       37.79     16.51 o 
 -17   5   6       30.45        7.08     24.66 o 
 -16   5   6        3.69       -4.65     15.17 o 
 -15   5   6       20.44       -1.61     13.60 o 
 -14   5   6       21.92       -1.28     12.72 o 
 -13   5   6      168.15      144.68     15.94 o 
 -12   5   6      310.99      294.12     21.07 o 
 -11   5   6       14.58       16.79      9.33 o 
 -10   5   6       20.53       29.34      7.56 o 
  -9   5   6      639.89      649.95     17.57 o 
  -8   5   6        2.20       -4.34      4.34 o 
  -7   5   6      182.82      191.50      8.23 o 
  -6   5   6       82.24       85.90      6.20 o 
  -5   5   6     1163.27     1153.90     18.80 o 
  -4   5   6        0.91       16.09      3.80 o 
  -3   5   6     1239.56     1100.95     15.94 o 
  -2   5   6     2170.50     1968.01     24.12 o 
  -1   5   6     2280.38     2125.18     25.04 o 
   0   5   6     1078.61     1058.62     14.79 o 
   1   5   6     3102.98     2816.89     34.55 o 
   2   5   6       89.88       67.76      4.26 o 
   3   5   6     2919.26     2707.89     34.53 o 
   4   5   6      963.05      867.60     15.65 o 
   5   5   6     2673.22     2629.02     32.81 o 
   6   5   6       53.05       45.36      5.83 o 
   7   5   6      314.93      320.75     10.56 o 
   8   5   6      247.88      259.84     10.32 o 
   9   5   6      853.68      907.00     21.32 o 
  10   5   6      557.41      520.10     19.02 o 
  11   5   6     1363.53     1408.54     46.99 o 
  12   5   6       38.77       27.25     10.61 o 
  13   5   6      137.12       77.02     18.68 o 
  14   5   6        6.83       -1.76     11.99 o 
  15   5   6       23.01       31.83     16.32 o 
  16   5   6       82.75      100.37     28.69 o 
  17   5   6      169.60      171.45     19.83 o 
 -17   6   6       61.37       47.51     32.87 o 
 -16   6   6       94.24      141.04     27.08 o 
 -15   6   6       15.36       33.32     16.54 o 
 -14   6   6      108.03       88.59     17.77 o 
 -13   6   6        1.26      -11.69     11.69 o 
 -12   6   6      887.93      844.60     35.37 o 
 -11   6   6       12.87       21.20     10.14 o 
 -10   6   6      292.04      273.89     12.70 o 
  -9   6   6      128.93      101.96      9.31 o 
  -8   6   6      169.62      165.10     10.95 o 
  -7   6   6      269.58      255.25     10.04 o 
  -6   6   6      946.01      904.52     18.18 o 
  -5   6   6      569.37      566.25     12.13 o 
  -4   6   6     6563.42     6496.63     71.17 o 
  -3   6   6      159.86      186.72      6.61 o 
  -2   6   6       64.59       57.42      4.09 o 
  -1   6   6      318.82      283.61      6.88 o 
   0   6   6      201.47      217.24      5.76 o 
   1   6   6      121.29      138.71      4.97 o 
   2   6   6     1735.48     1457.76     19.47 o 
   3   6   6      222.43      288.01      7.86 o 
   4   6   6     4446.68     4475.91     50.45 o 
   5   6   6        4.92       28.50      4.51 o 
   6   6   6       62.27       59.97      5.38 o 
   7   6   6      513.46      511.93     13.82 o 
   8   6   6      206.35      209.24     10.49 o 
   9   6   6      273.29      265.00     13.48 o 
  10   6   6       35.97       29.37      9.45 o 
  11   6   6       88.81       74.86     11.55 o 
  12   6   6      157.61      159.45     20.01 o 
  13   6   6      408.55      368.52     22.11 o 
  14   6   6       47.44       40.15     14.28 o 
  15   6   6       70.86       43.90     15.90 o 
  16   6   6        9.93       10.12     14.87 o 
 -16   7   6       34.88       53.37     30.23 o 
 -15   7   6       36.73      -13.92     18.54 o 
 -14   7   6        0.61        2.86     13.31 o 
 -13   7   6       40.96       53.12     12.96 o 
 -12   7   6        2.82        1.12     10.48 o 
 -11   7   6       10.35       36.60     10.67 o 
 -10   7   6      124.91      129.60     10.22 o 
  -9   7   6       18.43       21.76      7.09 o 
  -8   7   6      311.02      326.79     12.40 o 
  -7   7   6       35.02       50.50      5.79 o 
  -6   7   6      134.63      119.46      7.25 o 
  -5   7   6       21.52       19.99      5.18 o 
  -4   7   6     1102.54     1095.38     18.71 o 
  -3   7   6       13.06       29.58      4.84 o 
  -2   7   6     2817.37     2719.47     37.52 o 
  -1   7   6        1.25       -2.92      3.24 o 
   0   7   6      378.57      363.98      9.64 o 
   1   7   6      681.39      713.43     18.26 o 
   2   7   6      431.70      498.63      8.69 o 
   3   7   6      723.31      639.59     12.77 o 
   4   7   6     3593.14     3625.92     42.13 o 
   5   7   6      547.87      525.16     11.08 o 
   6   7   6     1758.61     1718.57     23.38 o 
   7   7   6        2.75        1.73      4.67 o 
   8   7   6       55.62       58.91      7.57 o 
   9   7   6      445.93      455.50     16.59 o 
  10   7   6      424.09      429.77     18.56 o 
  11   7   6      349.63      321.15     16.96 o 
  12   7   6      268.46      325.90     17.73 o 
  13   7   6       74.69       48.25     13.63 o 
  14   7   6       23.65       41.20     14.04 o 
  15   7   6       23.79       13.58     14.10 o 
  16   7   6       31.04       13.72     15.09 o 
 -16   8   6        2.20      -10.85     20.60 o 
 -15   8   6       94.06       86.62     24.18 o 
 -14   8   6       19.33        2.71     13.48 o 
 -13   8   6      194.56      185.25     20.25 o 
 -12   8   6        5.44       10.85     12.14 o 
 -11   8   6      847.06      843.29     58.89 o 
 -10   8   6        0.27        9.86      7.92 o 
  -9   8   6       40.38       31.56      7.36 o 
  -8   8   6       28.25       16.20      6.57 o 
  -7   8   6      264.37      216.51     11.34 o 
  -6   8   6       16.91       31.19      4.65 o 
  -5   8   6     2468.52     2470.46     30.74 o 
  -4   8   6      179.69      172.52     10.24 o 
  -3   8   6     1849.42     1928.64     29.28 o 
  -2   8   6       82.18       85.83      5.43 o 
  -1   8   6       13.34       15.66      3.83 o 
   0   8   6      243.80      259.87      8.14 o 
   1   8   6     1219.06     1118.53     19.10 o 
   2   8   6      221.95      180.30      7.48 o 
   3   8   6     1437.63     1429.29     24.93 o 
   4   8   6     1030.20     1054.86     20.74 o 
   5   8   6      102.89      109.35      6.01 o 
   6   8   6      182.39      219.80      8.67 o 
   7   8   6       73.79       81.71      7.12 o 
   8   8   6      662.49      638.49     16.49 o 
   9   8   6      345.77      328.48     13.39 o 
  10   8   6       78.82       57.50      9.63 o 
  11   8   6      235.73      237.57     15.17 o 
  12   8   6       89.91       91.00     12.67 o 
  13   8   6      110.62       97.35     15.44 o 
  14   8   6       78.06       62.43     15.07 o 
  15   8   6        6.03       -9.81     13.22 o 
 -15   9   6        3.09      -12.83     19.59 o 
 -14   9   6        7.16       -5.27     13.73 o 
 -13   9   6       39.22       51.11     15.18 o 
 -12   9   6        6.33        3.85     12.26 o 
 -11   9   6      184.29      204.21     18.94 o 
 -10   9   6      285.87      341.24     15.97 o 
  -9   9   6      367.96      381.62     15.78 o 
  -8   9   6      413.66      406.29     15.48 o 
  -7   9   6      284.96      263.48     12.32 o 
  -6   9   6       94.12       97.78      7.68 o 
  -5   9   6        3.76        7.14      4.56 o 
  -4   9   6      219.20      227.91      9.04 o 
  -3   9   6     2468.44     2542.75     34.08 o 
  -2   9   6       25.47       10.85      4.44 o 
  -1   9   6       69.40      108.69      7.43 o 
   0   9   6      210.55      188.97      7.33 o 
   1   9   6       73.68       94.65      8.77 o 
   2   9   6     1439.50     1378.24     22.77 o 
   3   9   6      947.16      947.54     29.98 o 
   4   9   6     1660.16     1539.53     34.04 o 
   5   9   6     1991.74     2033.81     26.96 o 
   6   9   6     1346.98     1351.75     22.97 o 
   7   9   6        1.94        8.49      5.38 o 
   8   9   6       98.27      108.08      8.61 o 
   9   9   6      229.32      248.75     11.83 o 
  10   9   6      330.08      338.20     15.32 o 
  11   9   6       66.21       52.88     10.00 o 
  12   9   6      109.09      128.17     12.62 o 
  13   9   6        2.76       -8.80      8.80 o 
  14   9   6       13.06       -5.68     14.95 o 
  15   9   6        6.09       -0.30     19.54 o 
 -14  10   6       16.14       26.76     20.06 o 
 -13  10   6       40.09       40.12     30.94 o 
 -12  10   6      472.10      476.07     26.78 o 
 -11  10   6      206.01      226.09     22.47 o 
 -10  10   6      339.16      357.23     15.34 o 
  -9  10   6        1.93        7.01      7.39 o 
  -8  10   6        4.85        0.58      6.81 o 
  -7  10   6        1.06       -6.18      6.18 o 
  -6  10   6       51.01       60.93      6.98 o 
  -5  10   6      214.81      218.93      9.43 o 
  -4  10   6      113.69       93.75      9.28 o 
  -3  10   6      272.84      247.38     11.49 o 
  -2  10   6      236.06      209.48      9.41 o 
  -1  10   6        0.99        5.41      5.65 o 
   0  10   6      214.72      214.62      9.64 o 
   1  10   6        3.99        7.29      5.38 o 
   2  10   6     1640.02     1627.33     31.90 o 
   3  10   6        7.56       20.93      7.19 o 
   4  10   6      269.27      255.17     10.30 o 
   5  10   6       92.24      121.97      8.65 o 
   6  10   6       74.97       99.12      7.07 o 
   7  10   6       89.97       69.54      7.24 o 
   8  10   6       21.89       28.97      7.39 o 
   9  10   6       89.79       82.66     10.12 o 
  10  10   6       32.97       28.88      9.77 o 
  11  10   6        2.06       -8.94     10.24 o 
  12  10   6      148.63      157.19     16.04 o 
  13  10   6       43.86       50.13     13.92 o 
  14  10   6       18.84       20.36     16.12 o 
 -14  11   6        9.49      -10.71     25.72 o 
 -13  11   6        0.09        7.75     13.66 o 
 -12  11   6        5.04        4.80     13.45 o 
 -11  11   6       76.10       89.98     13.09 o 
 -10  11   6      133.20      115.53     12.96 o 
  -9  11   6       80.69      103.68     10.16 o 
  -8  11   6      175.77      177.62     11.63 o 
  -7  11   6       63.65       62.72      8.34 o 
  -6  11   6      120.46      116.10      8.41 o 
  -5  11   6      148.30      145.97      8.94 o 
  -4  11   6      108.56       98.15      9.04 o 
  -3  11   6      363.54      411.17     19.39 o 
  -2  11   6       69.74       82.21      7.35 o 
  -1  11   6      598.15      605.21     27.05 o 
   0  11   6       40.77       39.52      6.09 o 
   1  11   6        3.10        9.43      5.54 o 
   2  11   6        4.23       16.93      6.38 o 
   3  11   6     1020.04      914.44     19.89 o 
   4  11   6       60.90       87.68      7.88 o 
   5  11   6     1840.83     1854.84     31.35 o 
   6  11   6      614.88      641.74     17.55 o 
   7  11   6      249.42      259.64     14.99 o 
   8  11   6       38.33       26.86      7.92 o 
   9  11   6      113.93       98.14     10.57 o 
  10  11   6       19.58       16.25     13.51 o 
  11  11   6      193.92      228.30     17.03 o 
  12  11   6       15.12       30.55     12.32 o 
  13  11   6       69.50       58.38     13.86 o 
 -13  12   6       25.53       51.90     15.98 o 
 -12  12   6       63.53       67.17     15.68 o 
 -11  12   6      158.19      158.31     18.80 o 
 -10  12   6      208.73      209.28     18.94 o 
  -9  12   6       48.91       55.88     10.00 o 
  -8  12   6       40.12       26.51      8.52 o 
  -7  12   6        2.58        2.39      7.31 o 
  -6  12   6        1.56       -0.80      6.69 o 
  -5  12   6        1.65        2.67      8.80 o 
  -4  12   6      477.39      439.73     16.30 o 
  -3  12   6        6.17       21.81      6.59 o 
  -2  12   6      512.83      538.66     37.45 o 
  -1  12   6      150.16      160.39     15.34 o 
   0  12   6       10.72       14.17      5.65 o 
   1  12   6      708.52      657.44     20.31 o 
   2  12   6       20.11       19.20      8.97 o 
   3  12   6      401.21      416.12     16.00 o 
   4  12   6       97.95      102.19      9.19 o 
   5  12   6       53.12       51.30      8.25 o 
   6  12   6       25.78       25.07      8.14 o 
   7  12   6      415.40      378.75     17.46 o 
   8  12   6       48.26       44.63     10.83 o 
   9  12   6       26.40       34.41     11.20 o 
  10  12   6       76.71       64.51     15.44 o 
  11  12   6        0.14        7.48     12.85 o 
  12  12   6        0.00        2.96     13.58 o 
 -12  13   6        2.89       -9.73     18.60 o 
 -11  13   6        7.51       23.69     13.19 o 
 -10  13   6       64.54       75.46     11.35 o 
  -9  13   6       68.43       71.19     10.85 o 
  -8  13   6       23.18       28.70     10.23 o 
  -7  13   6        0.82       -4.87      7.34 o 
  -6  13   6        1.05        2.69      7.30 o 
  -5  13   6      187.04      170.47     24.89 o 
  -4  13   6       94.02       75.17      9.45 o 
  -3  13   6       21.39       51.15     10.26 o 
  -2  13   6      917.07      933.14     40.70 o 
  -1  13   6        0.08       -7.58      9.58 o 
   0  13   6      268.36      227.20     16.64 o 
   1  13   6       94.71       88.19      6.83 o 
   2  13   6       95.97      111.71      7.97 o 
   3  13   6        1.59       -1.95      6.05 o 
   4  13   6      375.41      400.38     15.14 o 
   5  13   6        9.38       10.07      7.70 o 
   6  13   6      331.59      305.26     18.65 o 
   7  13   6        5.72        6.85      9.15 o 
   8  13   6       99.10       89.07     13.19 o 
   9  13   6       50.51       51.05     12.16 o 
  10  13   6       69.76       77.02     27.50 o 
  11  13   6       71.17       41.71     15.39 o 
 -10  14   6       19.41       19.00      9.95 o 
  -9  14   6      166.56      200.26     16.84 o 
  -8  14   6       11.28        7.91      9.35 o 
  -7  14   6       89.22       85.15     12.82 o 
  -6  14   6       11.17       10.39      9.41 o 
  -5  14   6       43.62       26.28      9.21 o 
  -4  14   6       46.31       46.89      8.62 o 
  -3  14   6      146.11      111.97     24.75 o 
  -2  14   6       52.00       88.61     22.70 o 
  -1  14   6        1.03       -7.63     15.86 o 
   0  14   6       14.25       14.71     16.10 o 
   1  14   6       45.23       44.79     19.13 o 
   2  14   6      308.94      297.34     13.36 o 
   3  14   6      155.53      142.71     16.20 o 
   4  14   6        0.99       -5.96      7.69 o 
   5  14   6        0.23        3.60      8.67 o 
   6  14   6      192.64      201.74     16.17 o 
   7  14   6       24.96       24.57     11.81 o 
   8  14   6        6.70       12.12     12.08 o 
   9  14   6        6.24       29.00     16.47 o 
  10  14   6        0.94        6.77     17.84 o 
  -9  15   6      144.89      183.69     42.07 o 
  -8  15   6        0.65      -11.14     12.98 o 
  -7  15   6        0.36        1.26     16.43 o 
  -6  15   6        2.37       10.39     16.46 o 
  -5  15   6        0.62      -10.35     10.35 o 
  -4  15   6       86.34       79.95     13.19 o 
  -3  15   6      229.36      186.05     29.29 o 
  -2  15   6       72.47      102.29     25.12 o 
  -1  15   6      187.06      221.76     28.63 o 
   0  15   6       95.84       67.49     21.30 o 
   1  15   6       39.77       37.04     19.37 o 
   2  15   6       17.94       19.23      6.88 o 
   3  15   6       60.65       62.83      9.01 o 
   4  15   6       18.92       20.45      8.73 o 
   5  15   6      116.05      107.49     14.04 o 
   6  15   6        9.77       29.99     12.55 o 
   7  15   6       40.88       25.50     13.55 o 
   8  15   6       11.76       32.01     13.51 o 
  -6  16   6       84.35       71.18     15.74 o 
  -5  16   6       14.44       18.16     11.44 o 
  -1  16   6       13.97       27.84     19.07 o 
   0  16   6        0.73      -10.47     16.77 o 
   1  16   6        6.70       19.43     19.37 o 
   2  16   6      230.56      282.53     31.78 o 
   3  16   6        1.23        9.64      8.07 o 
   4  16   6        0.27       -5.26      9.42 o 
   5  16   6        9.20        1.57     10.51 o 
   6  16   6       10.27        3.98     12.00 o 
 -17   0   7      202.21      151.74     40.67 o 
 -15   0   7       50.05       52.73     21.87 o 
 -13   0   7        9.81       19.50     24.60 o 
 -11   0   7     1051.05     1071.03     44.81 o 
  -9   0   7     3312.00     3115.27     67.08 o 
  -7   0   7      517.58      572.35     21.28 o 
  -5   0   7     5017.79     4989.15     92.39 o 
  -3   0   7    15483.58    15328.37    255.59 o 
  -1   0   7    10276.89     9790.51    166.24 o 
   1   0   7     2570.84     2341.80     46.99 o 
   3   0   7    13957.89    13365.49    224.71 o 
   5   0   7      723.35      715.85     28.18 o 
   7   0   7     1588.36     1498.12     45.99 o 
   9   0   7       26.21       58.00     12.56 o 
  11   0   7     2800.76     2678.73    113.85 o 
  13   0   7      355.97      346.02     42.07 o 
  15   0   7      104.93      119.18     25.29 o 
  17   0   7      207.00      245.48     48.27 o 
 -17   1   7        5.52       38.02     21.41 o 
 -16   1   7       16.17       -0.75     19.45 o 
 -15   1   7       16.19       21.49     15.82 o 
 -14   1   7       19.16        6.47     11.57 o 
 -13   1   7       24.69       17.64     11.59 o 
 -12   1   7      244.03      244.15     17.38 o 
 -11   1   7        0.70        3.18      7.86 o 
 -10   1   7       28.30       22.46      8.12 o 
  -9   1   7      118.43      127.57      9.30 o 
  -8   1   7        0.68       -1.98      4.81 o 
  -7   1   7      107.78      117.15      7.22 o 
  -6   1   7     1903.56     1823.06     37.78 o 
  -5   1   7     4645.16     4648.13     61.35 o 
  -4   1   7      614.91      642.69     14.50 o 
  -3   1   7       74.03       58.16      6.87 o 
  -2   1   7     2636.41     2884.16     36.76 o 
  -1   1   7     1070.44     1088.17     21.86 o 
   0   1   7     1039.90     1224.65     16.86 o 
   1   1   7     2290.67     2418.01     31.68 o 
   2   1   7      334.00      362.33      9.12 o 
   3   1   7       17.80       10.09      4.05 o 
   4   1   7     2424.12     2288.42     33.95 o 
   5   1   7      101.05       72.23      6.16 o 
   6   1   7      136.77       98.61      7.46 o 
   7   1   7      241.85      263.18     13.62 o 
   8   1   7        3.22       13.74      6.33 o 
   9   1   7        2.27       13.45      8.24 o 
  10   1   7     1180.27     1184.02     36.41 o 
  11   1   7      207.88      150.02     21.12 o 
  12   1   7      948.14      986.65     46.66 o 
  13   1   7      183.17      170.93     20.39 o 
  14   1   7       30.15       17.83     14.20 o 
  15   1   7       35.47       23.86     13.71 o 
  16   1   7      135.43      165.86     22.07 o 
  17   1   7      119.08      125.66     22.07 o 
 -17   2   7        0.32        3.34     20.24 o 
 -16   2   7       63.60       21.81     16.39 o 
 -15   2   7        9.83       38.35     16.28 o 
 -14   2   7       57.85       34.44     14.94 o 
 -13   2   7       66.02       77.21     17.47 o 
 -12   2   7      522.19      488.07     22.51 o 
 -11   2   7      478.55      455.47     21.41 o 
 -10   2   7      160.37      141.44     11.58 o 
  -9   2   7      364.45      334.15     12.95 o 
  -8   2   7       84.02       95.07      7.25 o 
  -7   2   7      261.32      209.98      8.86 o 
  -6   2   7     3183.35     3209.17     45.81 o 
  -5   2   7      267.79      269.38      9.69 o 
  -4   2   7    13271.84    13497.96    148.91 o 
  -3   2   7     1522.61     1357.25     20.83 o 
  -2   2   7     2469.57     2455.47     32.14 o 
  -1   2   7       99.62       38.32      3.87 o 
   0   2   7     7402.79     7193.13     98.75 o 
   1   2   7      747.34      771.63     17.68 o 
   2   2   7     8688.95     8077.76     89.82 o 
   3   2   7      837.98      775.52     15.20 o 
   4   2   7     2079.90     1867.02     32.26 o 
   5   2   7      663.78      602.46     16.22 o 
   6   2   7       58.03       54.11      6.76 o 
   7   2   7       94.47      128.56      9.11 o 
   8   2   7      117.84       96.86      8.68 o 
   9   2   7       30.92       10.91      8.25 o 
  10   2   7     1286.38     1227.14     37.49 o 
  11   2   7       49.49        6.93     15.23 o 
  12   2   7     1145.79     1182.77     41.52 o 
  13   2   7       71.14       55.93     16.65 o 
  14   2   7      133.31      154.03     22.71 o 
  15   2   7        0.23        7.04     14.37 o 
  16   2   7      114.30      100.13     18.50 o 
  17   2   7       25.83       47.77     21.51 o 
 -17   3   7        0.97        7.17     20.11 o 
 -16   3   7       46.19       53.95     18.02 o 
 -15   3   7        5.00      -14.44     14.44 o 
 -14   3   7       13.67       16.21     15.83 o 
 -13   3   7      416.84      406.12     35.08 o 
 -12   3   7       29.89       41.09      9.96 o 
 -11   3   7      302.20      292.76     20.34 o 
 -10   3   7      330.23      323.83     15.86 o 
  -9   3   7      455.94      399.01     13.86 o 
  -8   3   7       29.02       27.27      6.10 o 
  -7   3   7       67.34      107.08      7.82 o 
  -6   3   7        3.89        7.36      4.39 o 
  -5   3   7     1102.16     1034.98     19.80 o 
  -4   3   7     2001.34     2029.51     28.44 o 
  -3   3   7       45.32       19.82      4.14 o 
  -2   3   7      301.15      340.93      9.85 o 
  -1   3   7        0.21        2.05      2.48 o 
   0   3   7     1162.92     1340.56     18.57 o 
   1   3   7       34.68       43.27      4.16 o 
   2   3   7      212.91      242.14      6.17 o 
   3   3   7     2910.68     3006.94     35.66 o 
   4   3   7      619.51      565.34     11.52 o 
   5   3   7        5.85       -3.37      4.07 o 
   6   3   7        4.00       -3.93      4.12 o 
   7   3   7       48.60       37.54      5.95 o 
   8   3   7      379.31      371.25     14.40 o 
   9   3   7      292.27      295.83     15.64 o 
  10   3   7      390.18      357.17     16.32 o 
  11   3   7     2018.25     2018.78     46.31 o 
  12   3   7       24.84       25.45     13.54 o 
  13   3   7      103.43      101.65     20.61 o 
  14   3   7       16.61       15.89     14.98 o 
  15   3   7       30.26       47.07     17.67 o 
  16   3   7       56.45       38.98     19.93 o 
  17   3   7      430.25      460.44     38.67 o 
 -17   4   7       62.52       27.66     18.02 o 
 -16   4   7        6.95       -0.17     16.36 o 
 -15   4   7       26.99       40.62     16.99 o 
 -14   4   7       94.41       71.02     23.36 o 
 -13   4   7      154.74      141.88     18.65 o 
 -12   4   7      810.63      897.93     43.30 o 
 -11   4   7      106.67       99.82     11.21 o 
 -10   4   7      461.06      467.01     19.48 o 
  -9   4   7        2.53       -5.80      5.80 o 
  -8   4   7      303.51      282.48     11.49 o 
  -7   4   7      336.41      380.88     12.58 o 
  -6   4   7     2364.18     2395.06     33.65 o 
  -5   4   7     3545.41     3471.26     44.36 o 
  -4   4   7     1135.23     1093.36     16.33 o 
  -3   4   7     6229.80     6388.37     73.74 o 
  -2   4   7       28.16       30.57      3.72 o 
  -1   4   7      356.92      406.31      8.59 o 
   0   4   7      227.44      212.12      7.45 o 
   1   4   7      764.58      604.12     12.83 o 
   2   4   7     9339.22     9006.42     93.45 o 
   3   4   7     7638.22     7357.66     83.92 o 
   4   4   7     7187.30     7205.99     82.99 o 
   5   4   7      245.92      209.14      9.43 o 
   6   4   7      208.27      193.87      9.00 o 
   7   4   7      376.88      410.59     13.13 o 
   8   4   7       43.11       48.78      7.14 o 
   9   4   7      174.15      185.97     21.34 o 
  10   4   7      865.23      845.77     24.53 o 
  11   4   7      813.95      859.45     29.77 o 
  12   4   7      207.72      185.16     17.07 o 
  13   4   7       38.77       47.02     13.19 o 
  14   4   7       20.01       14.16     12.40 o 
  15   4   7      183.44      159.38     19.13 o 
  16   4   7       61.46       55.90     21.95 o 
  17   4   7       43.22       47.54     15.82 o 
 -17   5   7        7.61        9.77     16.85 o 
 -16   5   7        0.36       14.17     21.96 o 
 -15   5   7       13.82       -4.48     23.44 o 
 -14   5   7       42.66       19.11     14.32 o 
 -13   5   7       47.35       60.21     12.95 o 
 -12   5   7      733.27      756.94     30.58 o 
 -11   5   7       42.63       42.42     13.98 o 
 -10   5   7       28.76       56.85     10.60 o 
  -9   5   7      117.94      117.28     10.18 o 
  -8   5   7     1524.45     1379.38     26.19 o 
  -7   5   7      634.77      626.96     15.46 o 
  -6   5   7        0.34       10.35      4.44 o 
  -5   5   7      171.56      174.00      7.41 o 
  -4   5   7     2191.26     2200.58     30.10 o 
  -3   5   7       13.05       23.26      3.77 o 
  -2   5   7      101.85       83.79      4.86 o 
  -1   5   7      100.85      107.64      6.01 o 
   0   5   7       75.05       74.33      5.07 o 
   1   5   7      124.16      122.13      6.06 o 
   2   5   7      162.23      158.92      6.49 o 
   3   5   7     1011.08     1007.73     17.20 o 
   4   5   7     1666.74     1655.28     23.18 o 
   5   5   7        3.73        1.97      4.42 o 
   6   5   7     1416.26     1363.29     21.30 o 
   7   5   7        2.26       -0.96      4.59 o 
   8   5   7        6.24        0.88      6.00 o 
   9   5   7     2258.90     2250.71     42.12 o 
  10   5   7     1136.04     1182.65     36.30 o 
  11   5   7      648.63      636.33     23.72 o 
  12   5   7      699.30      717.06     28.14 o 
  13   5   7        2.92        8.93     11.90 o 
  14   5   7       11.96       30.47     13.36 o 
  15   5   7       69.21       93.92     18.37 o 
  16   5   7       60.60       73.16     17.51 o 
 -16   6   7       49.89       49.33     22.38 o 
 -15   6   7       26.05      -14.32     17.02 o 
 -14   6   7        8.75      -14.01     14.01 o 
 -13   6   7      304.77      295.32     19.76 o 
 -12   6   7      120.13       89.24     13.72 o 
 -11   6   7      924.82     1017.18     31.37 o 
 -10   6   7      235.66      235.09     15.50 o 
  -9   6   7      164.54      151.08     11.26 o 
  -8   6   7       13.78       12.17      7.01 o 
  -7   6   7     1413.03     1385.77     25.26 o 
  -6   6   7      323.91      317.87     13.20 o 
  -5   6   7     6043.17     5869.94     69.47 o 
  -4   6   7     1021.01      895.84     14.90 o 
  -3   6   7     1359.07     1326.39     18.77 o 
  -2   6   7     2142.21     1946.30     26.51 o 
  -1   6   7       11.10        0.35      3.29 o 
   0   6   7      625.67      711.77     12.38 o 
   1   6   7      446.25      425.90      9.57 o 
   2   6   7      688.01      675.21     14.27 o 
   3   6   7     7158.01     7024.92     75.38 o 
   4   6   7       46.36       26.33      5.17 o 
   5   6   7     2849.16     2933.34     34.41 o 
   6   6   7       38.39       44.77      5.12 o 
   7   6   7       33.11       36.98      5.84 o 
   8   6   7       15.57       11.76      6.39 o 
   9   6   7     1462.61     1464.78     29.19 o 
  10   6   7      115.89      118.06     12.06 o 
  11   6   7      842.58      838.37     27.05 o 
  12   6   7        0.81       -1.67      9.11 o 
  13   6   7       68.55       85.47     15.13 o 
  14   6   7        6.68        5.74     12.99 o 
  15   6   7       30.78       45.74     15.58 o 
  16   6   7       43.26       36.64     16.45 o 
 -16   7   7        0.33      -19.67     19.67 o 
 -15   7   7        0.92      -18.19     18.19 o 
 -14   7   7       24.44       16.02     13.77 o 
 -13   7   7      162.51      150.50     18.97 o 
 -12   7   7      517.55      568.63     38.26 o 
 -11   7   7      194.92      197.44     17.73 o 
 -10   7   7        0.27        4.37      9.26 o 
  -9   7   7       10.90        0.89      7.67 o 
  -8   7   7      746.89      791.85     29.23 o 
  -7   7   7      131.39      137.88     14.44 o 
  -6   7   7     1013.07     1059.31     20.69 o 
  -5   7   7      226.77      221.32      8.99 o 
  -4   7   7      166.14      182.71      7.13 o 
  -3   7   7     2232.55     2270.85     33.58 o 
  -2   7   7      361.67      344.88     10.41 o 
  -1   7   7       22.44       27.39      4.67 o 
   0   7   7      240.68      248.15      9.26 o 
   1   7   7      575.93      619.79     11.53 o 
   2   7   7       11.83        9.01      3.19 o 
   3   7   7      450.98      376.71      8.76 o 
   4   7   7       59.45       61.82      5.29 o 
   5   7   7      735.45      783.31     14.01 o 
   6   7   7      247.44      247.61      9.15 o 
   7   7   7       26.67       28.44      6.33 o 
   8   7   7      806.40      829.26     18.96 o 
   9   7   7      329.00      334.33     13.24 o 
  10   7   7     1592.09     1691.34     61.36 o 
  11   7   7      435.40      433.67     19.22 o 
  12   7   7      132.16      119.44     13.54 o 
  13   7   7      245.88      283.67     20.51 o 
  14   7   7       14.42       12.08     13.00 o 
  15   7   7       15.16       38.51     15.91 o 
  16   7   7        3.83       15.07     17.94 o 
 -15   8   7       36.77       48.95     21.75 o 
 -14   8   7       10.36       -3.42     14.34 o 
 -13   8   7       53.47       97.92     18.24 o 
 -12   8   7      296.21      328.90     23.12 o 
 -11   8   7        1.64        9.07     11.99 o 
 -10   8   7     1560.90     1612.01     45.80 o 
  -9   8   7       27.53       22.89      9.39 o 
  -8   8   7       26.65       39.54      9.13 o 
  -7   8   7      181.38      197.44     12.67 o 
  -6   8   7     1127.55     1095.21     22.21 o 
  -5   8   7      279.83      290.33      9.69 o 
  -4   8   7     3299.17     3213.92     45.37 o 
  -3   8   7       45.33       44.16      7.28 o 
  -2   8   7       11.36        9.25      4.76 o 
  -1   8   7      715.88      675.49     15.52 o 
   0   8   7      112.04      134.14      7.21 o 
   1   8   7       86.59      110.55      7.18 o 
   2   8   7     4253.24     4089.98     59.50 o 
   3   8   7      235.17      217.63      6.69 o 
   4   8   7     2934.11     2832.42     37.75 o 
   5   8   7       69.39       64.94      6.02 o 
   6   8   7      860.29      909.13     17.70 o 
   7   8   7       34.43       54.76      7.16 o 
   8   8   7     1060.18     1081.75     22.16 o 
   9   8   7      141.41      166.42     10.63 o 
  10   8   7      322.07      365.88     15.88 o 
  11   8   7      238.96      250.67     14.80 o 
  12   8   7       48.26       45.65     11.47 o 
  13   8   7       68.72       53.30     14.35 o 
  14   8   7       11.30       37.39     14.22 o 
  15   8   7       29.77        2.66     13.49 o 
 -15   9   7       22.51      -19.05     19.05 o 
 -14   9   7       53.44       47.51     17.66 o 
 -13   9   7      239.18      219.58     21.84 o 
 -12   9   7       19.54       20.32     16.39 o 
 -11   9   7      466.58      463.38     25.65 o 
 -10   9   7       75.89       80.23     14.89 o 
  -9   9   7      175.14      158.85     13.78 o 
  -8   9   7      319.12      317.55     16.67 o 
  -7   9   7      124.98      153.11     12.31 o 
  -6   9   7      323.07      314.59     15.29 o 
  -5   9   7      178.78      213.92     14.00 o 
  -4   9   7      790.08      755.14     19.08 o 
  -3   9   7        0.04        1.34      5.82 o 
  -2   9   7      570.66      578.74     13.79 o 
  -1   9   7      217.65      226.49     11.50 o 
   0   9   7      141.80      130.03      7.30 o 
   1   9   7      159.22      145.63      8.33 o 
   2   9   7      676.43      748.54     17.50 o 
   3   9   7      345.55      362.18     13.35 o 
   4   9   7      269.25      259.16      8.06 o 
   5   9   7      399.61      412.20     11.06 o 
   6   9   7       56.79       56.06      6.41 o 
   7   9   7      278.27      292.06     11.30 o 
   8   9   7       69.23       75.54      8.42 o 
   9   9   7      165.82      181.01     11.12 o 
  10   9   7      124.05      122.33     11.60 o 
  11   9   7      280.96      292.79     15.52 o 
  12   9   7      247.78      266.93     15.78 o 
  13   9   7        1.54       -7.22     10.87 o 
  14   9   7      106.78      129.32     18.04 o 
 -14  10   7       22.64        8.52     15.15 o 
 -13  10   7       27.69       37.57     15.15 o 
 -12  10   7       79.49      117.22     18.18 o 
 -11  10   7      810.61      806.75     33.50 o 
 -10  10   7        3.03       15.45     10.99 o 
  -9  10   7      396.71      412.40     17.83 o 
  -8  10   7        3.47       -3.02      8.17 o 
  -7  10   7       17.85       10.46      8.35 o 
  -6  10   7      104.91       94.86     10.55 o 
  -5  10   7        3.15        8.81      6.72 o 
  -4  10   7      400.00      388.69     13.90 o 
  -3  10   7      814.06      794.06     24.56 o 
  -2  10   7       50.42       55.86      7.33 o 
  -1  10   7      544.41      553.31     16.60 o 
   0  10   7       61.00       47.98      6.98 o 
   1  10   7      392.82      393.33     14.23 o 
   2  10   7      308.07      272.61     12.56 o 
   3  10   7     2115.90     2115.01     59.41 o 
   4  10   7      389.98      397.77     12.99 o 
   5  10   7      584.12      625.11     16.89 o 
   6  10   7      337.81      351.95     16.64 o 
   7  10   7      421.12      438.14     14.41 o 
   8  10   7       22.09       23.12      7.59 o 
   9  10   7      436.53      426.72     15.80 o 
  10  10   7      100.63      109.84     16.16 o 
  11  10   7       20.74        4.41     11.18 o 
  12  10   7      145.26      132.47     15.73 o 
  13  10   7       12.38       23.80     12.64 o 
  14  10   7        3.54       14.13     16.03 o 
 -13  11   7        1.08        9.88     14.31 o 
 -12  11   7      119.40      114.68     18.46 o 
 -11  11   7        2.36        6.24     13.43 o 
 -10  11   7       18.51       24.63     10.42 o 
  -9  11   7      163.07      172.84     13.61 o 
  -8  11   7        4.52       -6.48      8.53 o 
  -7  11   7       15.43       18.08      9.17 o 
  -6  11   7        0.74       -2.32      7.66 o 
  -5  11   7        0.00       -7.20      7.20 o 
  -4  11   7       21.67       15.46      7.18 o 
  -3  11   7       20.75       15.44      6.54 o 
  -2  11   7      482.10      510.83     33.42 o 
  -1  11   7       26.32       34.52      6.61 o 
   0  11   7        6.16        2.78      8.74 o 
   1  11   7      346.96      357.29     13.71 o 
   2  11   7      306.93      310.26     13.52 o 
   3  11   7      127.04      175.17      9.67 o 
   4  11   7      414.21      437.24     14.68 o 
   5  11   7      388.68      442.05     18.23 o 
   6  11   7      488.73      541.05     18.21 o 
   7  11   7       36.77       36.06     10.02 o 
   8  11   7       11.81       18.83      7.76 o 
   9  11   7       65.01       57.92     10.04 o 
  10  11   7      150.89      173.95     15.20 o 
  11  11   7      154.31      177.84     16.26 o 
  12  11   7      183.17      228.82     18.25 o 
  13  11   7       61.18       84.09     15.51 o 
 -12  12   7       38.56       44.98     16.05 o 
 -11  12   7       27.92       32.97     14.72 o 
 -10  12   7      468.99      455.60     37.67 o 
  -9  12   7      143.27      171.89     15.26 o 
  -8  12   7       98.36      115.64     14.43 o 
  -7  12   7       86.58       71.59     12.42 o 
  -6  12   7        8.54       12.79      9.27 o 
  -5  12   7      120.89       95.30     11.60 o 
  -4  12   7      165.62      153.78     12.47 o 
  -3  12   7      441.87      453.51     26.26 o 
  -2  12   7       38.84       36.19     15.08 o 
  -1  12   7      223.00      231.30     12.64 o 
   0  12   7       49.97       51.51      7.89 o 
   1  12   7       66.15       69.91      8.82 o 
   2  12   7      277.06      269.65     14.26 o 
   3  12   7      251.14      226.31     11.49 o 
   4  12   7      400.25      366.19     15.01 o 
   5  12   7      499.56      471.76     18.45 o 
   6  12   7      170.33      193.21     13.52 o 
   7  12   7        2.63        0.46      8.77 o 
   8  12   7       16.41       25.60     12.74 o 
   9  12   7      201.95      187.24     18.57 o 
  10  12   7      111.45      112.02     17.42 o 
  11  12   7      124.36      121.71     18.25 o 
  12  12   7       26.80       28.90     16.11 o 
 -11  13   7       15.72        4.70     13.08 o 
 -10  13   7       40.11       15.84     18.78 o 
  -9  13   7       14.91       11.26     11.04 o 
  -8  13   7        2.81        6.12     11.37 o 
  -7  13   7       36.17       33.52     11.22 o 
  -6  13   7       16.93       10.95     10.04 o 
  -5  13   7      133.99      118.50     21.06 o 
  -4  13   7        1.88       15.54      8.85 o 
  -3  13   7      227.36      236.71     14.25 o 
  -2  13   7        5.69        9.16     10.92 o 
  -1  13   7      100.30      127.50     11.52 o 
   0  13   7       53.08       52.83     16.49 o 
   1  13   7       63.47       59.22     10.58 o 
   2  13   7       76.31       65.41      7.59 o 
   3  13   7        0.54       -2.54      8.18 o 
   4  13   7        0.20       -3.41      7.83 o 
   5  13   7      101.28      145.54     12.82 o 
   6  13   7       15.84       10.68      9.20 o 
   7  13   7       84.62       80.65     14.45 o 
   8  13   7        0.02       -3.53      9.98 o 
   9  13   7        5.22        5.42     12.95 o 
  10  13   7       40.55       18.83     13.99 o 
  11  13   7       98.19       94.19     19.69 o 
 -10  14   7       43.32       41.38     14.84 o 
  -9  14   7       45.65       36.33     12.02 o 
  -8  14   7       95.77       84.11     19.03 o 
  -7  14   7        3.34       11.22     10.80 o 
  -6  14   7       42.97       42.29     11.17 o 
  -5  14   7       27.48       37.79      9.84 o 
  -4  14   7      197.36      197.98     14.44 o 
  -3  14   7       64.26       53.45      9.90 o 
  -2  14   7      337.48      421.80     32.02 o 
  -1  14   7       23.54       38.29     12.47 o 
   0  14   7       86.10       75.24     13.58 o 
   1  14   7       13.83        7.20      6.35 o 
   2  14   7      222.68      217.48     12.10 o 
   3  14   7       58.49       61.84     10.49 o 
   4  14   7      183.22      153.51     14.90 o 
   5  14   7       29.26       10.91     11.45 o 
   6  14   7       59.33       45.73     13.30 o 
   7  14   7        0.34        3.17     11.18 o 
   8  14   7       49.15       78.19     14.94 o 
   9  14   7       75.63       86.91     21.22 o 
  -8  15   7        4.25        9.48     12.55 o 
  -7  15   7       20.36        0.77     13.38 o 
  -6  15   7       84.12       59.51     18.22 o 
  -5  15   7       32.39       36.13     13.01 o 
  -4  15   7        2.18       -7.63     10.17 o 
   2  15   7       14.67       19.50      7.94 o 
   3  15   7       30.93       30.40      9.96 o 
   4  15   7       37.62       51.88     11.48 o 
   5  15   7       31.24       37.19     11.87 o 
   6  15   7       76.53       87.90     18.40 o 
   7  15   7        0.72       -1.24     15.86 o 
   8  15   7        2.41       26.45     33.83 o 
  -5  16   7      123.73      119.54     15.86 o 
   2  16   7        2.68       -0.61     10.53 o 
   3  16   7      225.77      217.85     14.47 o 
   4  16   7        2.41        6.13     10.10 o 
   5  16   7        9.82       25.40     11.63 o 
 -16   0   8      402.91      461.63     54.29 o 
 -14   0   8      105.48       77.31     25.87 o 
 -12   0   8      124.60       87.00     18.99 o 
 -10   0   8      219.77      219.05     16.89 o 
  -8   0   8      586.28      570.68     22.99 o 
  -6   0   8       59.40      123.09     11.41 o 
  -4   0   8      686.57      731.87     23.26 o 
  -2   0   8      688.12      834.60     23.51 o 
   0   0   8     1381.76     1245.58     30.15 o 
   2   0   8     6678.60     6143.53    109.90 o 
   4   0   8     3106.08     3156.98     63.40 o 
   6   0   8      816.44      981.87     33.35 o 
   8   0   8     1727.89     1693.93     49.33 o 
  10   0   8     3734.95     3438.68    133.82 o 
  12   0   8      352.54      278.48     37.77 o 
  14   0   8       15.49      -20.52     20.52 o 
  16   0   8      465.63      426.61     38.59 o 
 -17   1   8      102.40      111.55     31.14 o 
 -16   1   8       14.98       26.48     17.28 o 
 -15   1   8       14.78      -11.66     12.79 o 
 -14   1   8      122.04      112.76     16.64 o 
 -13   1   8      656.36      579.43     25.80 o 
 -12   1   8      268.61      275.35     18.52 o 
 -11   1   8       92.29       86.88     13.07 o 
 -10   1   8        0.91       -6.93      6.93 o 
  -9   1   8      334.97      292.77     13.85 o 
  -8   1   8      158.06      152.46      9.63 o 
  -7   1   8     1774.53     1754.59     30.81 o 
  -6   1   8     1196.54     1156.86     22.55 o 
  -5   1   8    11393.28    11191.00    136.40 o 
  -4   1   8     6216.26     5966.08     76.52 o 
  -3   1   8     1015.00     1060.45     19.89 o 
  -2   1   8      357.00      377.72     10.89 o 
  -1   1   8        3.39        6.68      4.45 o 
   0   1   8     1534.77     1523.28     21.71 o 
   1   1   8     6164.28     6189.94     77.97 o 
   2   1   8      153.31      147.91      7.35 o 
   3   1   8    10264.58     9649.46    108.00 o 
   4   1   8       60.04       61.19      6.28 o 
   5   1   8      115.01      117.68      7.58 o 
   6   1   8     1163.75     1201.68     21.43 o 
   7   1   8     1097.79     1109.93     21.09 o 
   8   1   8      125.51      138.77     10.25 o 
   9   1   8       44.40       25.66      9.46 o 
  10   1   8      101.50       96.22     17.78 o 
  11   1   8      382.23      401.27     38.52 o 
  12   1   8        0.66       -7.08     13.73 o 
  13   1   8       22.18       -1.85     14.51 o 
  14   1   8       45.76       30.67     15.14 o 
  15   1   8       27.80       16.19     15.93 o 
  16   1   8       31.97       30.13     16.43 o 
  17   1   8       21.70       35.58     17.32 o 
 -17   2   8       16.05       -8.49     19.50 o 
 -16   2   8        4.99        1.54     16.40 o 
 -15   2   8        8.55      -14.08     14.08 o 
 -14   2   8       29.03       16.48     12.69 o 
 -13   2   8        0.02       10.90     11.11 o 
 -12   2   8      153.37      163.59     17.71 o 
 -11   2   8        3.42        7.29      8.19 o 
 -10   2   8      249.05      252.01     14.15 o 
  -9   2   8      699.49      693.06     20.81 o 
  -8   2   8      795.05      755.05     18.92 o 
  -7   2   8        3.35        6.39      4.80 o 
  -6   2   8      488.91      511.29     14.46 o 
  -5   2   8        4.97       13.69      5.29 o 
  -4   2   8      481.16      455.31     12.83 o 
  -3   2   8     2023.34     1846.30     29.06 o 
  -2   2   8      429.85      368.67     10.07 o 
  -1   2   8      207.61      170.61      5.97 o 
   0   2   8     2153.78     2173.05     27.98 o 
   1   2   8     3382.37     3351.73     46.10 o 
   2   2   8      965.16      920.06     18.72 o 
   3   2   8     6641.72     6092.32     71.00 o 
   4   2   8      675.69      678.36     13.91 o 
   5   2   8     1105.39      936.18     34.57 o 
   6   2   8      128.61      121.76      8.07 o 
   7   2   8        5.65       -2.02      4.98 o 
   8   2   8      633.14      660.42     22.15 o 
   9   2   8     1410.28     1349.11     34.41 o 
  10   2   8      882.46      936.24     28.87 o 
  11   2   8     2129.58     1992.66     58.73 o 
  12   2   8      141.48      143.56     18.52 o 
  13   2   8       18.96       24.04     13.96 o 
  14   2   8       20.12        6.14     14.48 o 
  15   2   8      196.37      150.72     21.71 o 
  16   2   8       26.11       39.94     23.27 o 
  17   2   8      396.07      368.77     27.78 o 
 -17   3   8       27.83       22.95     18.53 o 
 -16   3   8       32.55       33.66     17.79 o 
 -15   3   8       28.15        9.38     15.55 o 
 -14   3   8      375.70      309.53     25.22 o 
 -13   3   8        9.78       21.13     11.46 o 
 -12   3   8      637.09      626.44     22.38 o 
 -11   3   8       35.79       18.43      8.80 o 
 -10   3   8      210.87      195.30     13.10 o 
  -9   3   8      115.60       98.77     10.09 o 
  -8   3   8       81.68       91.79      9.28 o 
  -7   3   8      321.30      318.47     13.18 o 
  -6   3   8     4958.30     4754.19     70.67 o 
  -5   3   8      161.67      165.17     13.44 o 
  -4   3   8     6468.48     6372.24     81.35 o 
  -3   3   8     1090.76     1058.23     19.81 o 
  -2   3   8     2124.72     2130.86     34.26 o 
  -1   3   8     1324.46     1154.92     16.81 o 
   0   3   8     1398.94     1425.98     21.63 o 
   1   3   8      347.56      350.70     10.44 o 
   2   3   8     5672.91     5574.39     60.64 o 
   3   3   8      155.99      129.19      5.29 o 
   4   3   8      687.05      684.81     13.40 o 
   5   3   8      547.10      599.48     13.75 o 
   6   3   8      483.74      437.23     12.46 o 
   7   3   8       27.10       18.90      6.41 o 
   8   3   8       85.06       63.94      8.57 o 
   9   3   8       47.88       49.54     10.30 o 
  10   3   8      215.75      196.03     16.88 o 
  11   3   8      115.29      104.58     14.60 o 
  12   3   8       41.43       35.29     14.93 o 
  13   3   8        5.98        3.76     11.44 o 
  14   3   8      108.83      119.96     17.23 o 
  15   3   8      143.53      146.34     22.61 o 
  16   3   8        1.38       11.45     15.33 o 
 -17   4   8        0.88        4.69     16.92 o 
 -16   4   8       16.84       -2.95     16.82 o 
 -15   4   8        0.04      -22.56     22.56 o 
 -14   4   8       22.93       36.27     15.98 o 
 -13   4   8       78.57       88.38     17.37 o 
 -12   4   8      267.36      288.84     20.19 o 
 -11   4   8        2.70        1.39      8.31 o 
 -10   4   8       30.08       18.33      8.34 o 
  -9   4   8      153.95      145.70     11.29 o 
  -8   4   8      580.50      545.44     16.19 o 
  -7   4   8      595.35      629.88     18.45 o 
  -6   4   8      825.58      807.75     20.15 o 
  -5   4   8     1739.23     1735.98     26.56 o 
  -4   4   8     1897.34     1727.19     25.93 o 
  -3   4   8      717.14      711.26     14.37 o 
  -2   4   8     2428.10     2537.94     42.56 o 
  -1   4   8       54.29       80.78      4.80 o 
   0   4   8      380.42      434.80     12.21 o 
   1   4   8      537.14      535.69     12.76 o 
   2   4   8      861.86      789.11     14.24 o 
   3   4   8     1352.59     1143.32     19.09 o 
   4   4   8     4964.10     4617.04     56.57 o 
   5   4   8       99.44      122.61      7.28 o 
   6   4   8       31.90       20.99      6.56 o 
   7   4   8       18.52       30.51      6.88 o 
   8   4   8        2.10        9.57      6.63 o 
   9   4   8     3328.88     3340.84     59.35 o 
  10   4   8      909.06      876.36     40.67 o 
  11   4   8     1486.97     1480.86     34.80 o 
  12   4   8      329.68      327.09     20.70 o 
  13   4   8        7.37        9.39     12.08 o 
  14   4   8       10.21      -12.08     12.08 o 
  15   4   8       47.36       75.75     16.78 o 
  16   4   8      142.36      105.20     19.67 o 
 -16   5   8        0.23        0.75     15.97 o 
 -15   5   8       69.18       74.13     18.78 o 
 -14   5   8       48.53       79.72     18.17 o 
 -13   5   8      609.84      638.45     38.62 o 
 -12   5   8       79.84      111.47     14.56 o 
 -11   5   8      765.72      741.85     26.81 o 
 -10   5   8        1.38        3.08      7.74 o 
  -9   5   8      180.48      133.66     11.03 o 
  -8   5   8      691.15      684.19     19.82 o 
  -7   5   8      440.62      439.49     18.99 o 
  -6   5   8      773.43      827.42     17.00 o 
  -5   5   8     3181.79     3115.24     41.26 o 
  -4   5   8      406.58      420.91     11.20 o 
  -3   5   8     2905.30     2914.90     35.33 o 
  -2   5   8      530.13      628.60     11.97 o 
  -1   5   8     1277.88     1312.23     18.71 o 
   0   5   8      308.85      334.01      9.95 o 
   1   5   8      694.00      708.79     15.05 o 
   2   5   8      270.89      271.58     10.38 o 
   3   5   8     1440.33     1409.03     22.22 o 
   4   5   8     1727.28     1625.51     25.07 o 
   5   5   8      105.77       96.12      9.10 o 
   6   5   8     1554.84     1507.08     23.34 o 
   7   5   8      537.08      553.07     15.05 o 
   8   5   8       48.64       44.38      7.80 o 
   9   5   8      366.14      392.07     17.22 o 
  10   5   8       21.05       17.66      9.88 o 
  11   5   8        0.24       -5.56      9.33 o 
  12   5   8       10.68        1.43     11.02 o 
  13   5   8        2.20        1.17     11.69 o 
  14   5   8       57.69       38.70     14.33 o 
  15   5   8        3.65       -2.27     14.10 o 
  16   5   8       10.65       23.83     16.14 o 
 -16   6   8        0.78       18.26     21.58 o 
 -15   6   8        9.55       22.61     20.63 o 
 -14   6   8       53.21       30.20     20.56 o 
 -13   6   8        2.93       -7.09     11.46 o 
 -12   6   8       17.92       40.53     13.50 o 
 -11   6   8      304.13      286.83     20.95 o 
 -10   6   8       53.06       47.29     11.04 o 
  -9   6   8       11.55       13.03      8.92 o 
  -8   6   8        4.19       -1.28      7.05 o 
  -7   6   8     1509.44     1429.21     29.37 o 
  -6   6   8     1424.96     1327.24     24.35 o 
  -5   6   8        2.58        7.28      4.68 o 
  -4   6   8     2042.36     2051.76     35.95 o 
  -3   6   8     1209.92     1134.22     17.57 o 
  -2   6   8      686.98      734.02     13.00 o 
  -1   6   8       64.73       59.51      4.02 o 
   0   6   8      141.48      166.89      6.32 o 
   1   6   8      214.91      202.05     12.67 o 
   2   6   8      501.09      419.23     10.63 o 
   3   6   8      702.42      676.09     13.20 o 
   4   6   8     2404.06     2350.95     30.80 o 
   5   6   8      309.66      317.16     11.49 o 
   6   6   8       90.94       99.59      6.98 o 
   7   6   8        9.67        7.13      5.65 o 
   8   6   8      469.22      505.43     17.11 o 
   9   6   8       72.01       75.79     10.65 o 
  10   6   8     3061.14     3197.11     56.66 o 
  11   6   8      113.84       87.07     12.50 o 
  12   6   8      449.21      468.95     23.95 o 
  13   6   8       29.75       34.24     17.71 o 
  14   6   8        1.41       -5.92     13.11 o 
  15   6   8       44.53       28.59     15.47 o 
  16   6   8       88.93       74.46     21.26 o 
 -16   7   8        5.64      -23.97     30.63 o 
 -15   7   8        6.88      -17.70     19.26 o 
 -14   7   8       35.36       40.95     20.90 o 
 -13   7   8      250.87      296.65     23.82 o 
 -12   7   8      808.95      787.20     33.97 o 
 -11   7   8      654.33      745.73     27.52 o 
 -10   7   8      481.03      451.64     20.38 o 
  -9   7   8      144.86      125.47     12.47 o 
  -8   7   8       81.89       38.37     12.68 o 
  -7   7   8      675.69      619.91     20.96 o 
  -6   7   8      958.44      894.73     21.05 o 
  -5   7   8        4.61        6.31      4.43 o 
  -4   7   8     1203.35     1218.47     20.37 o 
  -3   7   8      876.33      806.64     15.30 o 
  -2   7   8      194.36      172.88      8.11 o 
  -1   7   8       56.16       52.72      4.93 o 
   0   7   8     1438.47     1398.03     20.44 o 
   1   7   8       89.96       72.42      5.17 o 
   2   7   8     1562.60     1461.41     25.56 o 
   3   7   8     1643.88     1519.57     22.09 o 
   4   7   8       13.97       12.19      4.44 o 
   5   7   8     2901.10     2906.94     34.95 o 
   6   7   8      354.25      396.36     12.38 o 
   7   7   8      375.16      456.87     13.88 o 
   8   7   8      387.47      396.47     16.72 o 
   9   7   8      185.59      226.04     12.91 o 
  10   7   8        2.87        6.79      9.21 o 
  11   7   8       56.96       46.24     11.11 o 
  12   7   8       22.07       31.27     11.03 o 
  13   7   8       18.85       25.54     13.80 o 
  14   7   8        0.44       -9.36     13.33 o 
  15   7   8       12.71       20.02     15.25 o 
 -15   8   8        0.01       -9.33     19.37 o 
 -14   8   8       12.25        9.64     14.67 o 
 -13   8   8       74.58       83.63     16.98 o 
 -12   8   8       43.59       39.73     21.36 o 
 -11   8   8       23.15       29.80     13.35 o 
 -10   8   8       12.25       -0.99     11.68 o 
  -9   8   8      177.89      183.43     14.73 o 
  -8   8   8        6.81       -3.16      9.40 o 
  -7   8   8       16.26        7.91      8.76 o 
  -6   8   8       59.52       57.15      8.40 o 
  -5   8   8     1188.57     1260.44     22.88 o 
  -4   8   8        0.04       -5.21      5.21 o 
  -3   8   8     2302.20     2370.13     35.86 o 
  -2   8   8      209.56      209.09      9.89 o 
  -1   8   8       23.59       20.27      5.65 o 
   0   8   8      185.73      185.83      8.99 o 
   1   8   8       28.47       19.05      6.76 o 
   2   8   8      191.23      197.96      6.51 o 
   3   8   8     1125.42     1125.32     17.66 o 
   4   8   8        2.13        3.25      4.68 o 
   5   8   8       75.60       81.55      6.14 o 
   6   8   8      346.13      337.37     11.66 o 
   7   8   8      994.77      901.36     22.27 o 
   8   8   8       19.26       16.41      7.07 o 
   9   8   8     2189.05     2131.69     38.07 o 
  10   8   8       53.63       62.00     10.35 o 
  11   8   8     1008.92     1081.98     33.93 o 
  12   8   8        2.45       -2.42      8.75 o 
  13   8   8       58.22       50.55     12.73 o 
  14   8   8       32.17       28.94     14.32 o 
  15   8   8       17.06       42.21     17.77 o 
 -14   9   8       51.09       56.94     16.62 o 
 -13   9   8      134.78      128.68     26.55 o 
 -12   9   8      364.38      463.86     41.67 o 
 -11   9   8      191.64      194.94     19.63 o 
 -10   9   8      172.73      169.25     17.87 o 
  -9   9   8       82.41       88.72     12.70 o 
  -8   9   8      122.66      118.26     12.75 o 
  -7   9   8      787.68      751.76     24.60 o 
  -6   9   8     1825.61     1791.89     40.51 o 
  -5   9   8       21.55       11.28      7.87 o 
  -4   9   8      479.57      469.87     24.80 o 
  -3   9   8       56.39       59.59      8.78 o 
  -2   9   8        6.00       16.03      5.94 o 
  -1   9   8        2.32       -5.15      5.15 o 
   0   9   8      134.01      123.70     11.71 o 
   1   9   8      386.31      352.15     15.84 o 
   2   9   8      507.64      478.69     16.61 o 
   3   9   8       96.82       96.81     10.34 o 
   4   9   8      624.48      648.77     14.37 o 
   5   9   8       18.62       24.36      5.79 o 
   6   9   8      214.40      212.92      9.79 o 
   7   9   8       10.83       11.20      6.42 o 
   8   9   8      171.29      178.32     10.51 o 
   9   9   8       38.37       47.81      9.39 o 
  10   9   8      243.48      248.37     14.46 o 
  11   9   8       28.75       13.31      9.64 o 
  12   9   8        0.04        1.93      9.78 o 
  13   9   8       39.58       48.96     13.25 o 
  14   9   8        3.19      -11.72     11.72 o 
 -14  10   8       10.55       -2.18     20.34 o 
 -13  10   8        1.78        8.83     13.50 o 
 -12  10   8        0.28        9.65     13.62 o 
 -11  10   8        8.93       13.69     11.73 o 
 -10  10   8      231.13      224.35     17.28 o 
  -9  10   8        0.39       -6.99      8.99 o 
  -8  10   8        1.54        3.37      9.07 o 
  -7  10   8        7.20        9.36      8.95 o 
  -6  10   8      123.26      121.81     14.70 o 
  -5  10   8       23.05       35.77      9.11 o 
  -4  10   8       85.78       87.70      9.76 o 
  -3  10   8       20.75       29.63      7.27 o 
  -2  10   8     1361.29     1472.92     31.69 o 
  -1  10   8       55.92       49.79      8.05 o 
   0  10   8        7.63        2.14      6.42 o 
   1  10   8      380.25      407.32     21.67 o 
   2  10   8      435.11      369.05     15.15 o 
   3  10   8        1.98        2.69      7.10 o 
   4  10   8      384.35      368.71     13.93 o 
   5  10   8        4.97       -3.14      6.84 o 
   6  10   8       94.92      105.74      8.18 o 
   7  10   8       33.39       35.40      8.82 o 
   8  10   8      573.17      619.80     22.87 o 
   9  10   8      206.60      208.29     12.97 o 
  10  10   8      775.48      821.96     23.50 o 
  11  10   8       48.93       44.30     11.24 o 
  12  10   8      280.33      282.31     17.72 o 
  13  10   8        1.43        9.45     13.69 o 
 -13  11   8      118.52      116.26     19.26 o 
 -12  11   8       19.27       19.20     17.36 o 
 -11  11   8      287.38      349.08     21.24 o 
 -10  11   8       45.58       33.22     17.39 o 
  -9  11   8       74.65       77.21     14.16 o 
  -8  11   8        0.28       -4.52      9.22 o 
  -7  11   8      372.47      416.26     18.96 o 
  -6  11   8       81.11       89.69     11.21 o 
  -5  11   8      997.43     1128.90     29.35 o 
  -4  11   8        5.37        5.10      8.02 o 
  -3  11   8      147.57      167.53     11.61 o 
  -2  11   8       34.44       30.00      7.76 o 
  -1  11   8       29.86       40.55      7.82 o 
   0  11   8        0.22       -0.92      6.35 o 
   1  11   8      464.32      496.62     17.27 o 
   2  11   8       70.49       71.62      8.99 o 
   3  11   8      651.17      709.34     26.04 o 
   4  11   8       63.15       69.65      9.53 o 
   5  11   8        1.72        2.05      7.43 o 
   6  11   8        1.20       -6.92      7.42 o 
   7  11   8      100.50      121.56     13.80 o 
   8  11   8      209.48      218.52     24.16 o 
   9  11   8      309.44      345.45     25.84 o 
  10  11   8        1.74        1.04     10.56 o 
  11  11   8        0.28        3.42     11.48 o 
  12  11   8      222.34      221.44     18.44 o 
 -12  12   8        9.22        7.63     14.74 o 
 -11  12   8       20.23       13.86     13.93 o 
 -10  12   8        2.01        8.67     13.45 o 
  -9  12   8       66.56       51.54     12.64 o 
  -8  12   8       49.18       59.47     13.13 o 
  -7  12   8        7.77       -6.28      9.70 o 
  -6  12   8        0.50        6.51     15.83 o 
  -5  12   8       89.47       80.24     12.18 o 
  -4  12   8       80.19       94.98     11.82 o 
  -3  12   8      756.50      889.13     31.10 o 
  -2  12   8       11.24       11.73     15.89 o 
  -1  12   8       15.24        4.87     11.17 o 
   0  12   8      250.49      252.48     14.04 o 
   1  12   8       56.05       54.52      9.17 o 
   2  12   8       60.62       70.93     11.70 o 
   3  12   8      248.58      240.48     13.92 o 
   4  12   8      509.75      554.47     21.44 o 
   5  12   8      485.06      512.48     21.65 o 
   6  12   8      109.23      131.70     12.72 o 
   7  12   8        4.59       14.12     10.18 o 
   8  12   8       26.61       55.13     12.23 o 
   9  12   8      164.42      167.50     19.07 o 
  10  12   8      231.12      229.79     31.26 o 
  11  12   8      214.93      189.87     21.87 o 
 -11  13   8        6.45      -12.40     18.22 o 
 -10  13   8      168.89      187.97     19.44 o 
  -9  13   8        0.54        0.04     14.40 o 
  -8  13   8       55.04       64.52     13.77 o 
  -7  13   8        1.03       -7.10     10.48 o 
  -6  13   8       98.20      107.67     13.33 o 
  -5  13   8      128.34      131.89     30.22 o 
  -4  13   8      483.45      498.37     24.08 o 
  -3  13   8       18.35        7.86      9.94 o 
  -2  13   8       16.56        5.60     15.31 o 
  -1  13   8        1.67       11.29      8.21 o 
   0  13   8       39.09       22.94     10.26 o 
   1  13   8        0.13       -8.00      8.00 o 
   2  13   8      183.47      165.95     11.47 o 
   3  13   8      191.99      205.92     13.28 o 
   4  13   8      105.60      107.40     11.92 o 
   5  13   8        5.90        4.80      9.82 o 
   6  13   8        6.06       24.33     12.77 o 
   7  13   8       14.25       14.12     10.09 o 
   8  13   8      195.90      203.43     16.14 o 
   9  13   8       15.73        3.53     12.50 o 
  10  13   8        6.31        0.67     18.37 o 
  -9  14   8        6.61       16.01     12.73 o 
  -8  14   8        0.24       -1.87     11.33 o 
  -7  14   8        6.29       -1.94     10.82 o 
  -6  14   8       15.93        4.38     17.54 o 
  -5  14   8        1.53       13.79     13.50 o 
  -4  14   8      171.63      193.88     15.51 o 
  -3  14   8      165.46      174.51     39.31 o 
  -2  14   8        8.56        6.73      8.67 o 
  -1  14   8       39.92       35.10     11.65 o 
   0  14   8       56.74       45.26      9.62 o 
   1  14   8       49.53       35.67      7.76 o 
   2  14   8       13.86       23.82      8.21 o 
   3  14   8      457.13      459.96     18.87 o 
   4  14   8      101.94      101.72     11.56 o 
   5  14   8      268.99      232.28     15.55 o 
   6  14   8       61.54       54.61     11.69 o 
   7  14   8       14.68       30.29     14.05 o 
   8  14   8        4.68        0.27     12.44 o 
   9  14   8       19.83       28.08     32.99 o 
  -7  15   8       29.41       42.87     14.93 o 
  -6  15   8       51.08       46.72     14.21 o 
  -5  15   8      154.53      110.22     16.89 o 
  -4  15   8       32.46       17.25     12.11 o 
   1  15   8       30.02       35.82      8.78 o 
   2  15   8       32.23       41.61     14.28 o 
   3  15   8        8.96        0.69      9.67 o 
   4  15   8        2.39       -0.91     13.41 o 
   5  15   8        5.72       13.47     11.75 o 
   6  15   8       19.48       24.66     12.79 o 
   7  15   8       35.34       47.03     22.70 o 
   2  16   8      138.58      119.52     11.56 o 
   3  16   8        5.11        3.90      9.44 o 
   4  16   8      203.92      198.56     16.36 o 
 -17   0   9        2.09        0.67     29.72 o 
 -15   0   9       61.11       89.64     25.16 o 
 -13   0   9     1621.32     1767.97     66.80 o 
 -11   0   9      241.50      210.66     23.65 o 
  -9   0   9      727.86      747.38     28.03 o 
  -7   0   9      130.78      111.91     13.84 o 
  -5   0   9     2065.23     2152.31     48.91 o 
  -3   0   9      303.12      219.57     13.37 o 
  -1   0   9     1636.30     1487.27     35.42 o 
   1   0   9       19.45       24.50     11.89 o 
   3   0   9     1030.52     1022.34     28.54 o 
   5   0   9     2250.90     2163.21     49.21 o 
   7   0   9      582.92      550.97     22.60 o 
   9   0   9     2742.75     2581.07     77.10 o 
  11   0   9       62.68       49.78     26.84 o 
  13   0   9      122.13      146.35     34.26 o 
  15   0   9       14.23        7.66     18.53 o 
 -17   1   9       10.35      -14.08     17.13 o 
 -16   1   9       53.19       10.17     17.03 o 
 -15   1   9        5.48       16.77     14.01 o 
 -14   1   9       28.75       62.31     15.24 o 
 -13   1   9      117.45      118.35     17.01 o 
 -12   1   9      761.60      797.82     29.39 o 
 -11   1   9      286.96      293.42     18.58 o 
 -10   1   9       57.92       39.09      9.22 o 
  -9   1   9      524.04      511.38     19.20 o 
  -8   1   9       21.02       20.88      6.55 o 
  -7   1   9       25.06       18.64      6.30 o 
  -6   1   9     4806.66     4788.66     65.57 o 
  -5   1   9     1148.30     1137.89     24.51 o 
  -4   1   9     4504.45     4372.37     59.47 o 
  -3   1   9       45.35       25.81      5.74 o 
  -2   1   9      282.74      323.63     10.73 o 
  -1   1   9      269.84      263.11      7.93 o 
   0   1   9     2202.99     2074.50     31.92 o 
   1   1   9     5857.76     5537.90     71.67 o 
   2   1   9    12031.07    11173.63    135.69 o 
   3   1   9     3455.60     3144.27     40.54 o 
   4   1   9     1728.22     1491.05     31.85 o 
   5   1   9      869.01      766.74     18.09 o 
   6   1   9       24.50       24.34      5.49 o 
   7   1   9        1.75        3.51      5.51 o 
   8   1   9     1769.84     1763.12     35.94 o 
   9   1   9      771.11      713.25     31.34 o 
  10   1   9      781.16      749.73     30.00 o 
  11   1   9       52.50       38.75     13.87 o 
  12   1   9       10.12        6.12     12.16 o 
  13   1   9       28.68       29.92     14.59 o 
  14   1   9        1.48       -3.91     11.55 o 
  15   1   9       83.61       72.82     16.29 o 
  16   1   9      105.92      107.99     17.00 o 
 -17   2   9        2.96        0.31     17.01 o 
 -16   2   9       44.24       18.72     25.75 o 
 -15   2   9       19.07       16.75     13.65 o 
 -14   2   9      449.81      503.25     26.26 o 
 -13   2   9      225.25      284.30     20.29 o 
 -12   2   9      151.54      157.42     16.31 o 
 -11   2   9      180.87      165.81     13.42 o 
 -10   2   9       33.00       20.91      8.66 o 
  -9   2   9      582.28      587.32     21.41 o 
  -8   2   9      832.12      820.37     27.90 o 
  -7   2   9       61.63       72.60      7.82 o 
  -6   2   9     1016.25      973.43     20.98 o 
  -5   2   9      345.36      384.47     13.17 o 
  -4   2   9     1055.00      950.80     19.66 o 
  -3   2   9      836.05      849.42     18.11 o 
  -2   2   9      657.93      607.08     17.84 o 
  -1   2   9      138.88      164.87      7.99 o 
   0   2   9      431.39      431.06     10.94 o 
   1   2   9     1242.24     1180.23     21.68 o 
   2   2   9      742.53      822.96     17.66 o 
   3   2   9      584.24      566.90     12.68 o 
   4   2   9     2521.70     2573.64     35.22 o 
   5   2   9      471.50      499.43     12.87 o 
   6   2   9     2791.63     2742.34     48.94 o 
   7   2   9        0.35        5.52      6.52 o 
   8   2   9      344.59      374.76     15.93 o 
   9   2   9        5.22       -7.46      7.46 o 
  10   2   9      214.77      202.22     19.22 o 
  11   2   9       31.64       10.52     12.82 o 
  12   2   9        3.69        2.60     12.21 o 
  13   2   9       64.03       46.07     13.28 o 
  14   2   9      122.03      124.30     17.32 o 
  15   2   9       63.41       53.98     15.35 o 
  16   2   9      118.80       94.57     18.68 o 
 -16   3   9        8.25        0.54     16.23 o 
 -15   3   9       83.58       86.07     34.05 o 
 -14   3   9        5.98        1.99     12.69 o 
 -13   3   9      130.27      166.28     20.13 o 
 -12   3   9      337.44      314.58     29.70 o 
 -11   3   9      130.16      135.89     12.95 o 
 -10   3   9      339.58      363.74     28.85 o 
  -9   3   9      280.69      253.77     13.71 o 
  -8   3   9       90.55       63.73      8.90 o 
  -7   3   9      535.05      484.52     19.28 o 
  -6   3   9      767.43      750.83     27.79 o 
  -5   3   9     2321.95     2316.33     40.17 o 
  -4   3   9        6.89       -3.36      4.01 o 
  -3   3   9     1465.72     1541.87     36.66 o 
  -2   3   9      274.92      264.24      8.68 o 
  -1   3   9      614.32      611.28     16.53 o 
   0   3   9     1617.61     1518.05     25.52 o 
   1   3   9     3430.95     2826.14     44.86 o 
   2   3   9      905.39      943.44     21.11 o 
   3   3   9    10207.94     9376.50    105.15 o 
   4   3   9      316.42      300.37      9.83 o 
   5   3   9        7.60       10.56      4.86 o 
   6   3   9        8.19       10.07      5.65 o 
   7   3   9      379.41      371.81     13.67 o 
   8   3   9      251.12      242.99     13.46 o 
   9   3   9     2657.64     2578.58     53.43 o 
  10   3   9        0.24        5.54      9.32 o 
  11   3   9      689.13      638.67     30.83 o 
  12   3   9        3.41       -8.65     11.85 o 
  13   3   9       33.96       20.90     12.85 o 
  14   3   9       51.33       69.94     15.44 o 
  15   3   9      187.77      190.16     21.06 o 
  16   3   9       53.81       46.63     17.25 o 
 -16   4   9       17.59        3.58     17.47 o 
 -15   4   9       78.67       63.65     17.84 o 
 -14   4   9      125.77      159.48     21.09 o 
 -13   4   9      143.84      129.24     18.67 o 
 -12   4   9      196.24      201.68     15.24 o 
 -11   4   9       20.91       10.64      9.35 o 
 -10   4   9        6.67       -7.18      7.18 o 
  -9   4   9      267.21      246.12     15.02 o 
  -8   4   9      201.63      229.47     13.23 o 
  -7   4   9     1028.05      992.84     24.28 o 
  -6   4   9       98.47      106.01      9.22 o 
  -5   4   9      352.36      339.99     12.81 o 
  -4   4   9      136.47      155.79      9.14 o 
  -3   4   9        0.17       -3.88      3.88 o 
  -2   4   9      415.48      421.17      9.92 o 
  -1   4   9      443.92      410.00      9.61 o 
   0   4   9      243.61      212.74      8.07 o 
   1   4   9     1707.45     1673.08     27.36 o 
   2   4   9        2.25       20.41      6.29 o 
   3   4   9      873.18      874.54     15.94 o 
   4   4   9     1132.90     1032.22     22.48 o 
   5   4   9     2717.49     2596.17     39.60 o 
   6   4   9       69.65       86.32      7.20 o 
   7   4   9      246.35      238.44     13.19 o 
   8   4   9      228.00      212.26     14.79 o 
   9   4   9      398.29      385.32     18.95 o 
  10   4   9       13.76        5.48      9.12 o 
  11   4   9       71.09       68.08     13.86 o 
  12   4   9       38.68       29.89     12.69 o 
  13   4   9        9.55      -11.81     11.81 o 
  14   4   9       78.60       59.20     15.94 o 
  15   4   9        9.72        7.29     14.42 o 
  16   4   9      235.63      276.13     43.74 o 
 -16   5   9        7.75      -14.20     20.75 o 
 -15   5   9        1.13        9.00     15.83 o 
 -14   5   9       10.00       -7.51     21.16 o 
 -13   5   9       36.27       13.91     14.85 o 
 -12   5   9      316.54      304.12     29.39 o 
 -11   5   9       64.09       51.68     10.55 o 
 -10   5   9      461.64      480.10     18.61 o 
  -9   5   9        4.03        3.20      7.39 o 
  -8   5   9      400.40      397.79     15.94 o 
  -7   5   9      677.40      654.07     19.40 o 
  -6   5   9     1771.50     1777.03     30.66 o 
  -5   5   9        3.19       10.75      5.45 o 
  -4   5   9     1057.92     1062.24     19.33 o 
  -3   5   9      156.18      193.94      7.42 o 
  -2   5   9      639.38      628.06     12.46 o 
  -1   5   9       80.68       82.48      6.92 o 
   0   5   9     1611.75     1483.08     25.13 o 
   1   5   9      548.43      554.23     14.00 o 
   2   5   9     4472.28     4178.25     56.52 o 
   3   5   9      574.75      535.40     13.07 o 
   4   5   9      248.60      236.18      9.24 o 
   5   5   9       37.22       42.55      6.82 o 
   6   5   9       20.78       29.33      5.97 o 
   7   5   9       22.45       32.35      6.64 o 
   8   5   9     2620.83     2545.34     41.91 o 
   9   5   9      347.04      342.47     16.70 o 
  10   5   9     1290.24     1263.57     31.68 o 
  11   5   9       53.04       46.81     11.34 o 
  12   5   9       39.32       14.55     12.01 o 
  13   5   9        0.11       -0.09     12.16 o 
  14   5   9      125.06      141.67     18.82 o 
  15   5   9       25.58       32.70     15.81 o 
 -16   6   9        7.64       -2.42     21.28 o 
 -15   6   9       54.29       45.37     25.00 o 
 -14   6   9       14.90       11.49     18.38 o 
 -13   6   9      535.82      604.12     35.16 o 
 -12   6   9       54.73       51.68     12.70 o 
 -11   6   9       18.80       29.76     11.24 o 
 -10   6   9        0.07       -7.56      7.56 o 
  -9   6   9      119.58       83.63     10.35 o 
  -8   6   9      109.82      122.22     10.60 o 
  -7   6   9      493.58      532.43     17.82 o 
  -6   6   9      387.22      376.54     16.72 o 
  -5   6   9       66.54       57.76      8.57 o 
  -4   6   9      112.65      112.23      6.81 o 
  -3   6   9      674.81      678.77     13.28 o 
  -2   6   9      263.64      219.26      7.48 o 
  -1   6   9       56.34       80.27      7.90 o 
   0   6   9      639.97      553.18     12.20 o 
   1   6   9      759.40      685.32     14.03 o 
   2   6   9      126.25      106.80      6.69 o 
   3   6   9      219.74      216.52      8.92 o 
   4   6   9     1417.55     1272.78     21.91 o 
   5   6   9      308.23      294.49     10.64 o 
   6   6   9       93.70       96.32      7.30 o 
   7   6   9      338.91      357.88     11.92 o 
   8   6   9      184.86      229.08     12.37 o 
   9   6   9      178.09      165.83     12.15 o 
  10   6   9       28.09       37.97      9.44 o 
  11   6   9      154.38      150.14     14.35 o 
  12   6   9       45.93       39.57     13.56 o 
  13   6   9        0.78        9.93     12.50 o 
  14   6   9       87.11      109.01     18.14 o 
  15   6   9      112.75      120.78     19.56 o 
 -15   7   9        0.58       16.23     22.28 o 
 -14   7   9       22.27       -2.60     19.62 o 
 -13   7   9      121.96      156.33     20.37 o 
 -12   7   9        3.47        3.51     13.22 o 
 -11   7   9      613.50      584.54     28.79 o 
 -10   7   9      131.85      109.70     17.53 o 
  -9   7   9      170.25      180.53     14.55 o 
  -8   7   9      444.91      429.18     18.89 o 
  -7   7   9      303.78      275.98     14.37 o 
  -6   7   9      380.91      455.93     14.41 o 
  -5   7   9      658.29      615.74     15.94 o 
  -4   7   9      332.90      363.15     10.59 o 
  -3   7   9      383.75      388.48     10.33 o 
  -2   7   9      118.28      120.74      6.72 o 
  -1   7   9        3.96        9.16      4.61 o 
   0   7   9      465.54      485.83     12.58 o 
   1   7   9     2622.79     2455.43     33.11 o 
   2   7   9     1481.52     1530.83     23.91 o 
   3   7   9      483.32      429.95     11.87 o 
   4   7   9      172.03      157.75      8.29 o 
   5   7   9      301.95      298.76     10.92 o 
   6   7   9      221.25      258.55     10.11 o 
   7   7   9      426.34      471.00     13.50 o 
   8   7   9      307.95      290.49     13.65 o 
   9   7   9      622.38      717.17     21.19 o 
  10   7   9      783.89      804.34     29.57 o 
  11   7   9      295.50      288.72     15.78 o 
  12   7   9        4.72       -4.67     10.23 o 
  13   7   9       68.97       61.03     15.35 o 
  14   7   9        9.97       -4.78     13.24 o 
  15   7   9       55.60       48.17     17.04 o 
 -15   8   9        3.19      -13.57     27.69 o 
 -14   8   9       92.09       73.93     38.31 o 
 -13   8   9        0.04       -5.90     13.43 o 
 -12   8   9      284.18      275.75     22.94 o 
 -11   8   9        2.77      -11.29     11.29 o 
 -10   8   9       38.39       59.13     14.61 o 
  -9   8   9       26.26       17.74     11.59 o 
  -8   8   9      277.14      297.74     33.45 o 
  -7   8   9       79.23       93.32     11.65 o 
  -6   8   9      666.69      729.68     23.75 o 
  -5   8   9        2.79       21.73      8.82 o 
  -4   8   9       47.35       52.15      7.79 o 
  -3   8   9      244.13      235.52      8.91 o 
  -2   8   9      497.96      536.70     14.68 o 
  -1   8   9      582.33      608.51     17.74 o 
   0   8   9       87.37       86.09     11.48 o 
   1   8   9      114.38      101.39      6.03 o 
   2   8   9      166.57      165.32      8.35 o 
   3   8   9      284.92      278.80     10.36 o 
   4   8   9        9.91        1.73      5.13 o 
   5   8   9      190.77      184.27      8.53 o 
   6   8   9       33.60       60.69      6.92 o 
   7   8   9       53.97       58.28      7.16 o 
   8   8   9       35.03       40.46      7.93 o 
   9   8   9       13.11       24.92      8.96 o 
  10   8   9      121.69      135.28     13.57 o 
  11   8   9        1.26       14.98      9.53 o 
  12   8   9      122.29      108.05     13.11 o 
  13   8   9       19.04       10.92     11.85 o 
  14   8   9       21.04       31.44     13.06 o 
 -14   9   9        0.18      -13.64     13.90 o 
 -13   9   9        4.85        6.22     14.47 o 
 -12   9   9      192.41      203.44     21.28 o 
 -11   9   9       29.17       35.98     14.40 o 
 -10   9   9       46.11       39.33     19.85 o 
  -9   9   9       11.26        9.82     10.63 o 
  -8   9   9       25.91       -5.53      9.60 o 
  -7   9   9      431.40      442.57     19.62 o 
  -6   9   9      213.38      192.14     13.92 o 
  -5   9   9     1375.42     1358.20     32.69 o 
  -4   9   9      533.21      489.36     18.48 o 
  -3   9   9      141.87      144.34     11.14 o 
  -2   9   9       21.11       24.47     12.27 o 
  -1   9   9       66.00       82.64      9.14 o 
   0   9   9      284.48      276.27     16.30 o 
   1   9   9     1052.46     1126.12     27.44 o 
   2   9   9      168.53      137.09     12.45 o 
   3   9   9      291.89      286.41     18.82 o 
   4   9   9      327.24      369.11     13.13 o 
   5   9   9       81.36       80.26      7.29 o 
   6   9   9      294.13      293.59     16.41 o 
   7   9   9      116.12      113.60      9.05 o 
   8   9   9      202.81      225.57     11.72 o 
   9   9   9      698.32      758.98     21.82 o 
  10   9   9      199.12      204.33     13.72 o 
  11   9   9      267.68      293.72     16.02 o 
  12   9   9       16.64       15.02     10.45 o 
  13   9   9       17.19       29.39     12.86 o 
 -13  10   9      100.01       64.31     17.66 o 
 -12  10   9       18.66       19.86     14.36 o 
 -11  10   9      132.00      140.10     28.19 o 
 -10  10   9        0.12        4.32     11.14 o 
  -9  10   9      148.70      160.99     23.61 o 
  -8  10   9        8.11        4.34      9.63 o 
  -7  10   9      282.05      276.06     16.44 o 
  -6  10   9       82.91       89.49     11.66 o 
  -5  10   9       33.63       22.09      9.23 o 
  -4  10   9        2.28        1.04      8.13 o 
  -3  10   9        1.82        4.58      7.85 o 
  -2  10   9       48.12       36.31      9.34 o 
  -1  10   9       84.74       72.00     11.45 o 
   0  10   9      275.31      268.54     15.16 o 
   1  10   9       11.44        8.13      8.20 o 
   2  10   9       94.17      108.96     11.50 o 
   3  10   9      626.26      653.04     27.95 o 
   4  10   9      172.80      147.60     13.87 o 
   5  10   9       24.88       34.78      8.50 o 
   6  10   9        0.80        2.67      5.81 o 
   7  10   9      266.08      278.76     12.72 o 
   8  10   9       28.66       11.36      7.31 o 
   9  10   9        2.07       10.88      8.74 o 
  10  10   9        0.36        7.63      9.22 o 
  11  10   9      228.42      252.93     15.52 o 
  12  10   9        4.46        3.64     10.87 o 
  13  10   9       26.42       39.30     15.05 o 
 -12  11   9      125.38      100.75     21.22 o 
 -11  11   9       19.91        8.90     11.92 o 
 -10  11   9       79.09       68.94     13.66 o 
  -9  11   9        7.54        5.66     11.04 o 
  -8  11   9        1.39       -1.35     10.00 o 
  -7  11   9       19.45       10.28     15.17 o 
  -6  11   9      711.26      678.17     31.60 o 
  -5  11   9      430.42      455.31     22.15 o 
  -4  11   9      910.38      942.04     26.70 o 
  -3  11   9      248.88      261.39     22.80 o 
  -2  11   9       13.37       13.05      9.13 o 
  -1  11   9       99.98       87.71     11.32 o 
   0  11   9       21.87       20.24      9.10 o 
   1  11   9      180.84      157.88     14.45 o 
   2  11   9     1067.80     1057.33     46.05 o 
   3  11   9      197.81      160.20     14.00 o 
   4  11   9      368.45      385.38     17.40 o 
   5  11   9       35.89       13.23      8.64 o 
   6  11   9       39.52       17.55      8.96 o 
   7  11   9      103.13       86.38     12.53 o 
   8  11   9      435.88      401.24     20.12 o 
   9  11   9      155.46      163.07     18.80 o 
  10  11   9      283.86      278.85     31.52 o 
  11  11   9        0.01        2.59     14.42 o 
  12  11   9       54.33       57.50     16.85 o 
 -11  12   9        6.58        0.40     13.75 o 
 -10  12   9       25.86       22.49     26.44 o 
  -9  12   9        9.66       -1.70     11.75 o 
  -8  12   9      126.63      153.07     16.72 o 
  -7  12   9       31.32       21.26     11.66 o 
  -6  12   9       89.47       83.81     13.27 o 
  -5  12   9      102.47       81.06     12.79 o 
  -4  12   9        0.07       10.28      9.64 o 
  -3  12   9        2.58       10.60     22.42 o 
  -2  12   9       45.16       20.61     10.44 o 
  -1  12   9        6.26       11.51      9.62 o 
   0  12   9       63.05       49.23     11.23 o 
   1  12   9       10.07       15.30     11.14 o 
   2  12   9       50.91       79.04     12.79 o 
   3  12   9        0.38       11.34      9.31 o 
   4  12   9      254.15      289.96     16.69 o 
   5  12   9       85.22       55.06     11.57 o 
   6  12   9       10.04        2.57     10.33 o 
   7  12   9       30.86       29.43     11.17 o 
   8  12   9      204.46      215.58     16.91 o 
   9  12   9       41.05       60.62     15.93 o 
  10  12   9      141.09      114.91     18.87 o 
  11  12   9       16.79       20.26     20.54 o 
 -10  13   9        1.02      -14.56     16.83 o 
  -9  13   9       50.34       70.96     15.09 o 
  -8  13   9        7.27       -3.40     12.35 o 
  -7  13   9        0.79       -3.13     12.39 o 
  -6  13   9        0.15       -1.35     10.26 o 
  -5  13   9      364.89      362.75     20.14 o 
  -4  13   9        0.07       -7.26     13.92 o 
  -3  13   9      631.22      710.90     50.08 o 
  -2  13   9        2.12       -0.63     10.32 o 
  -1  13   9        2.26        7.73      9.82 o 
   0  13   9       29.38       19.05      9.97 o 
   1  13   9      157.42      159.35     32.59 o 
   2  13   9      169.32      160.12     32.56 o 
   3  13   9      568.90      592.60     31.79 o 
   4  13   9      209.34      249.68     16.03 o 
   5  13   9       69.35       69.41     12.03 o 
   6  13   9       26.16       23.60     11.27 o 
   7  13   9       41.41       29.69     11.39 o 
   8  13   9        2.37        2.11     11.37 o 
   9  13   9      351.12      375.04     29.52 o 
  -8  14   9        0.65       -3.55     12.37 o 
  -7  14   9      112.61      130.68     15.68 o 
  -6  14   9       96.41       99.54     15.33 o 
  -5  14   9        1.26      -10.39     11.11 o 
  -4  14   9        0.42        9.77     11.25 o 
  -3  14   9       95.69       99.47     15.04 o 
  -2  14   9        5.28        2.61      9.50 o 
  -1  14   9       16.82       20.42      9.77 o 
   0  14   9       78.55       72.28     11.94 o 
   1  14   9       44.58       50.01     11.88 o 
   2  14   9        0.27        4.60      8.50 o 
   3  14   9       39.18       29.01      9.74 o 
   4  14   9      117.09      101.65     12.51 o 
   5  14   9       41.51       16.69     25.03 o 
   6  14   9        2.40       11.63     10.63 o 
   7  14   9       44.63       33.64     22.52 o 
   8  14   9        0.13        0.61     12.26 o 
  -6  15   9       83.04       66.09     17.55 o 
  -5  15   9       42.55       33.23     15.43 o 
  -4  15   9      146.27      113.30     16.70 o 
  -3  15   9        1.78       -5.02     11.80 o 
  -2  15   9       37.88       47.03     12.65 o 
  -1  15   9       59.35       60.83     13.26 o 
   0  15   9       48.81       60.53     13.56 o 
   1  15   9       52.05       59.41     10.35 o 
   2  15   9       89.44       76.42     11.87 o 
   3  15   9      165.25      199.71     19.82 o 
   4  15   9       84.15       65.15     13.28 o 
   5  15   9       35.52       21.67     12.68 o 
   1  16   9        7.46       16.16     12.53 o 
 -16   0  10       72.65       92.33     26.30 o 
 -14   0  10      842.21      894.90     49.40 o 
 -12   0  10     1578.68     1410.00     57.11 o 
 -10   0  10       15.02       35.24     22.42 o 
  -8   0  10      560.26      519.80     23.61 o 
  -6   0  10     1110.79     1096.14     37.37 o 
  -4   0  10       10.10        0.47      7.00 o 
  -2   0  10     1265.36     1357.75     35.08 o 
   0   0  10     7439.75     7499.30    134.13 o 
   2   0  10     9985.79     9281.39    163.22 o 
   4   0  10      693.21      578.46     15.75 o 
   6   0  10     1326.60     1206.26     54.41 o 
   8   0  10     1585.64     1514.88    144.99 o 
  10   0  10        8.93       -7.03     13.73 o 
  12   0  10        1.76      -13.03     14.55 o 
  14   0  10        1.17       -5.84     17.42 o 
  16   0  10       13.43        7.22     19.30 o 
 -16   1  10       11.87       -7.78     14.06 o 
 -15   1  10      160.18      169.32     20.17 o 
 -14   1  10       78.66      108.36     17.39 o 
 -13   1  10       64.95      104.91     16.16 o 
 -12   1  10        0.53        1.53     11.41 o 
 -11   1  10      370.98      328.67     19.71 o 
 -10   1  10      236.28      185.12     15.21 o 
  -9   1  10       11.73       12.79      7.98 o 
  -8   1  10      338.88      336.07     15.51 o 
  -7   1  10      184.12      168.75     10.52 o 
  -6   1  10       41.78       57.37      7.57 o 
  -5   1  10     1384.17     1349.24     25.78 o 
  -4   1  10      155.02      164.88     10.52 o 
  -3   1  10      577.93      628.14     16.02 o 
  -2   1  10     1218.58     1254.14     23.41 o 
  -1   1  10        7.20       12.28      3.84 o 
   0   1  10       14.68       26.51      5.64 o 
   1   1  10      176.67      208.50      9.51 o 
   2   1  10      444.66      482.00     14.12 o 
   3   1  10     2340.75     2412.35     37.67 o 
   4   1  10     2394.56     2391.95     33.57 o 
   5   1  10      370.38      376.81     11.20 o 
   6   1  10      700.46      659.76     18.17 o 
   7   1  10     1420.48     1406.14     31.16 o 
   8   1  10     1140.22     1142.72     35.77 o 
   9   1  10     1489.03     1422.15     38.29 o 
  10   1  10      207.42      203.59     16.95 o 
  11   1  10       51.50       34.91     12.12 o 
  12   1  10       18.76        4.84     11.36 o 
  13   1  10       14.28       15.54     11.95 o 
  14   1  10       24.20       18.46     15.18 o 
  15   1  10      159.28      108.66     16.45 o 
  16   1  10      159.45      182.89     20.16 o 
 -16   2  10        9.40        2.96     16.77 o 
 -15   2  10      207.11      196.30     21.01 o 
 -14   2  10        1.45       18.12     14.90 o 
 -13   2  10      778.03      758.37     31.26 o 
 -12   2  10       34.53       20.00     13.60 o 
 -11   2  10      306.06      296.82     19.18 o 
 -10   2  10      107.26       92.52     11.31 o 
  -9   2  10      169.66      167.17     16.96 o 
  -8   2  10       94.88      110.65     15.16 o 
  -7   2  10     2035.98     1976.44     38.31 o 
  -6   2  10      423.68      404.88     13.99 o 
  -5   2  10     2743.64     2759.58     42.56 o 
  -4   2  10       10.03        5.12      5.46 o 
  -3   2  10      310.70      263.70     10.62 o 
  -2   2  10      238.84      220.17      9.64 o 
  -1   2  10     1119.65     1134.56     21.88 o 
   0   2  10     1692.02     1651.89     28.10 o 
   1   2  10     7009.82     6442.05     82.94 o 
   2   2  10      161.12      126.77      8.59 o 
   3   2  10     4426.46     4147.78     57.52 o 
   4   2  10        6.88        9.05      4.68 o 
   5   2  10       17.54       10.47      4.89 o 
   6   2  10      412.44      431.73     14.91 o 
   7   2  10     1529.73     1428.22     31.51 o 
   8   2  10      183.31      178.67     12.69 o 
   9   2  10      358.51      319.63     16.26 o 
  10   2  10      203.79      181.25     16.36 o 
  11   2  10       75.47       71.25     19.17 o 
  12   2  10        0.06       12.83     11.76 o 
  13   2  10       52.32       43.22     15.88 o 
  14   2  10        1.10       -5.06     13.47 o 
  15   2  10       49.41       65.72     17.12 o 
  16   2  10        3.43      -10.39     15.60 o 
 -16   3  10        8.02       -7.99     16.00 o 
 -15   3  10        7.33       26.07     17.66 o 
 -14   3  10      113.85      102.46     18.75 o 
 -13   3  10       11.01       11.63     12.61 o 
 -12   3  10        0.04       -6.69     11.84 o 
 -11   3  10      149.20      108.81     12.51 o 
 -10   3  10       51.12       39.16      9.39 o 
  -9   3  10      279.75      240.79     16.17 o 
  -8   3  10        0.26        7.96      7.72 o 
  -7   3  10       14.00       22.12      7.80 o 
  -6   3  10       43.41       59.33     10.27 o 
  -5   3  10      435.00      442.43     14.23 o 
  -4   3  10      563.81      559.17     17.27 o 
  -3   3  10     1403.86     1382.30     27.91 o 
  -2   3  10     1587.93     1672.83     27.11 o 
  -1   3  10      121.33      117.09     10.46 o 
   0   3  10      680.91      666.00     17.82 o 
   1   3  10      163.72      159.18      9.54 o 
   2   3  10      979.50     1027.48     23.25 o 
   3   3  10     1913.77     1966.58     35.86 o 
   4   3  10      528.77      554.45     12.11 o 
   5   3  10        9.14        9.05      5.48 o 
   6   3  10     1385.48     1299.55     25.26 o 
   7   3  10      296.35      314.95     17.06 o 
   8   3  10     2893.91     2933.07     52.37 o 
   9   3  10      284.95      282.13     15.96 o 
  10   3  10     1297.29     1251.60     36.82 o 
  11   3  10        6.25       -4.55     10.46 o 
  12   3  10       13.01       -3.76     12.16 o 
  13   3  10       45.24       35.87     14.06 o 
  14   3  10        6.15       29.97     14.94 o 
  15   3  10       18.32       10.44     15.21 o 
 -16   4  10        3.57       -5.57     16.46 o 
 -15   4  10      116.35      157.40     22.99 o 
 -14   4  10      204.62      263.14     25.47 o 
 -13   4  10       64.46       53.22     14.33 o 
 -12   4  10      510.76      586.24     26.24 o 
 -11   4  10       38.23       35.85     10.38 o 
 -10   4  10       63.82       49.39     10.15 o 
  -9   4  10      424.00      389.84     16.96 o 
  -8   4  10      269.83      241.15     13.61 o 
  -7   4  10     1446.57     1467.04     31.83 o 
  -6   4  10     3718.78     3518.85     57.25 o 
  -5   4  10     1642.57     1661.49     32.69 o 
  -4   4  10       16.96       17.61      6.64 o 
  -3   4  10      305.03      310.84      9.34 o 
  -2   4  10      657.04      676.61     16.32 o 
  -1   4  10      110.46       87.03      7.10 o 
   0   4  10      581.89      554.49     14.79 o 
   1   4  10     3572.07     3330.54     52.43 o 
   2   4  10     5513.64     5201.47     76.16 o 
   3   4  10      151.84      147.36      9.89 o 
   4   4  10        3.81        8.46      5.47 o 
   5   4  10        6.72        2.52      5.61 o 
   6   4  10      951.80      822.43     19.74 o 
   7   4  10       26.38       24.48      7.22 o 
   8   4  10      774.12      806.67     26.65 o 
   9   4  10     1066.72     1014.39     27.60 o 
  10   4  10        0.12        0.94      9.36 o 
  11   4  10      140.29      131.21     16.03 o 
  12   4  10      131.40      100.74     19.42 o 
  13   4  10        0.87        9.95     13.37 o 
  14   4  10       28.27       34.27     14.31 o 
  15   4  10       20.42       43.59     16.77 o 
 -15   5  10       23.01        9.83     21.80 o 
 -14   5  10        0.90       16.90     16.42 o 
 -13   5  10      109.90      108.69     19.39 o 
 -12   5  10      116.17      130.52     14.17 o 
 -11   5  10       26.39       29.55     10.03 o 
 -10   5  10        5.41       -5.40      8.27 o 
  -9   5  10      116.50      127.47     11.69 o 
  -8   5  10      105.08       94.88     10.51 o 
  -7   5  10       53.30       68.73      9.56 o 
  -6   5  10       32.95       37.62      8.50 o 
  -5   5  10       32.81       25.89      7.72 o 
  -4   5  10        0.56        0.44      4.72 o 
  -3   5  10       23.95       26.47      5.12 o 
  -2   5  10     2067.80     1946.39     28.44 o 
  -1   5  10      963.92     1008.63     18.77 o 
   0   5  10     1816.20     1720.89     28.93 o 
   1   5  10     1821.61     1781.60     29.80 o 
   2   5  10        0.70        3.75      6.15 o 
   3   5  10     1691.70     1622.73     31.27 o 
   4   5  10      280.40      289.47     12.09 o 
   5   5  10      494.29      484.89     14.74 o 
   6   5  10       36.50       47.89      7.59 o 
   7   5  10      577.29      615.80     17.88 o 
   8   5  10       52.26       39.01      8.50 o 
   9   5  10     1835.26     1899.18     33.39 o 
  10   5  10       70.12       68.97     12.03 o 
  11   5  10      185.13      182.23     23.66 o 
  12   5  10       23.10       14.00     12.50 o 
  13   5  10        8.39        1.28     18.24 o 
  14   5  10      197.65      218.13     31.39 o 
  15   5  10      253.70      238.90     23.71 o 
 -15   6  10        7.32        5.54     20.05 o 
 -14   6  10      133.13      117.76     34.59 o 
 -13   6  10      177.84      217.95     29.39 o 
 -12   6  10      131.09      149.44     22.50 o 
 -11   6  10      158.78      191.53     14.32 o 
 -10   6  10        5.55       -2.60      8.43 o 
  -9   6  10       76.41       65.91     10.13 o 
  -8   6  10      939.26      873.80     23.95 o 
  -7   6  10       47.47       30.80      8.61 o 
  -6   6  10     4034.01     3956.02     62.58 o 
  -5   6  10       29.11       22.39      6.74 o 
  -4   6  10     1870.47     1890.96     31.26 o 
  -3   6  10       42.68       39.55      6.02 o 
  -2   6  10      812.99      827.05     24.33 o 
  -1   6  10       10.25       15.38      6.32 o 
   0   6  10      896.30      872.06     28.47 o 
   1   6  10       59.11       41.20      7.34 o 
   2   6  10     1997.53     1914.52     34.68 o 
   3   6  10       27.07       19.88      6.82 o 
   4   6  10       35.06       27.49      6.51 o 
   5   6  10      892.19      869.64     18.54 o 
   6   6  10        1.97        6.05      5.71 o 
   7   6  10      195.99      227.88     10.40 o 
   8   6  10     2257.09     2288.88     36.90 o 
   9   6  10       53.39       56.70      9.22 o 
  10   6  10      136.60      155.16     12.85 o 
  11   6  10       29.78       14.93     10.84 o 
  12   6  10       61.49       28.26     13.83 o 
  13   6  10        3.76        8.67     13.80 o 
  14   6  10       10.08        9.66     15.16 o 
  15   6  10       34.20       -5.96     21.85 o 
 -15   7  10        1.67        6.89     22.10 o 
 -14   7  10       22.99       31.84     21.84 o 
 -13   7  10       23.60       17.07     14.36 o 
 -12   7  10       66.48       68.38     17.19 o 
 -11   7  10       11.14       10.05     13.10 o 
 -10   7  10        6.06       -6.73     11.44 o 
  -9   7  10        0.47       -3.21      8.82 o 
  -8   7  10       57.13       51.11      9.19 o 
  -7   7  10        8.63       22.82      9.57 o 
  -6   7  10       55.08       65.07      8.18 o 
  -5   7  10       33.06       43.01      7.41 o 
  -4   7  10      217.55      201.01      9.78 o 
  -3   7  10      453.43      411.39     16.73 o 
  -2   7  10       58.27       57.05      6.53 o 
  -1   7  10     1526.47     1403.05     28.04 o 
   0   7  10      587.40      604.01     14.39 o 
   1   7  10     2052.00     1926.23     30.59 o 
   2   7  10     2145.70     2149.38     33.82 o 
   3   7  10        1.05       -4.25      5.59 o 
   4   7  10      406.13      422.31     13.70 o 
   5   7  10      360.69      331.95     11.68 o 
   6   7  10      350.66      341.16     11.57 o 
   7   7  10       30.93       36.34      6.93 o 
   8   7  10       29.75       25.80      7.76 o 
   9   7  10      656.42      679.81     19.46 o 
  10   7  10      477.07      533.24     28.65 o 
  11   7  10       22.19       19.30      9.47 o 
  12   7  10      158.90      149.06     15.77 o 
  13   7  10       63.99       51.50     13.76 o 
  14   7  10       46.97       46.50     14.06 o 
 -14   8  10        6.44       -1.19     19.54 o 
 -13   8  10      177.59      177.83     22.00 o 
 -12   8  10       32.73        8.08     14.27 o 
 -11   8  10      103.16       74.86     23.54 o 
 -10   8  10       65.96       41.59     14.98 o 
  -9   8  10       32.09       20.95     12.43 o 
  -8   8  10       88.45       66.54     13.08 o 
  -7   8  10     1496.73     1521.68     37.45 o 
  -6   8  10      448.25      489.97     16.93 o 
  -5   8  10     2077.84     2016.62     41.69 o 
  -4   8  10      148.27      138.87     12.52 o 
  -3   8  10      190.95      204.57     10.00 o 
  -2   8  10       85.17       98.10      8.39 o 
  -1   8  10      444.20      436.81     13.49 o 
   0   8  10       95.79      125.17     10.96 o 
   1   8  10      168.25      177.13     16.28 o 
   2   8  10      427.95      406.65     21.34 o 
   3   8  10        2.74        3.15      5.57 o 
   4   8  10        1.86       -1.44      5.74 o 
   5   8  10      187.74      202.72      9.79 o 
   6   8  10        3.84       -4.74      5.96 o 
   7   8  10      142.33      166.92     10.18 o 
   8   8  10        0.04       -7.59      7.59 o 
   9   8  10      531.13      541.25     18.84 o 
  10   8  10      199.18      197.25     13.83 o 
  11   8  10       45.50       38.92     10.72 o 
  12   8  10        4.79        4.43     11.54 o 
  13   8  10       24.34       30.54     12.96 o 
  14   8  10       13.72       46.54     32.20 o 
 -13   9  10        0.05       -0.52     13.33 o 
 -12   9  10        0.75      -12.15     12.15 o 
 -11   9  10        4.27       24.86     13.75 o 
 -10   9  10        6.07      -11.69     11.69 o 
  -9   9  10       73.45       60.75     12.58 o 
  -8   9  10       24.13       17.47     10.78 o 
  -7   9  10       83.56      107.61     12.85 o 
  -6   9  10       28.63       25.62     10.32 o 
  -5   9  10      237.51      250.24     15.21 o 
  -4   9  10      258.80      248.81     14.89 o 
  -3   9  10      801.76      832.92     29.02 o 
  -2   9  10      381.63      412.21     19.85 o 
  -1   9  10      125.01      111.64     12.45 o 
   0   9  10      644.15      608.79     23.54 o 
   1   9  10       14.25       11.08      9.36 o 
   2   9  10      416.38      399.62     19.81 o 
   3   9  10     1389.71     1444.60     27.57 o 
   4   9  10        3.29        0.67      6.32 o 
   5   9  10      227.73      237.10     10.44 o 
   6   9  10       35.37       35.98      7.20 o 
   7   9  10       49.96       29.34      7.43 o 
   8   9  10      241.30      268.44     14.07 o 
   9   9  10      225.99      236.71     14.02 o 
  10   9  10      529.41      550.55     19.83 o 
  11   9  10       60.73       75.06     11.79 o 
  12   9  10      159.82      155.63     16.34 o 
  13   9  10       30.53       39.94     15.05 o 
 -13  10  10       15.80       25.95     22.69 o 
 -12  10  10      151.95      138.26     17.22 o 
 -11  10  10        6.56        7.80     11.40 o 
 -10  10  10      161.06      159.17     19.29 o 
  -9  10  10       10.02       -4.20     10.51 o 
  -8  10  10      243.34      257.30     18.52 o 
  -7  10  10      182.25      182.32     16.06 o 
  -6  10  10      566.65      610.12     23.07 o 
  -5  10  10      280.04      265.89     15.93 o 
  -4  10  10      461.87      436.34     18.88 o 
  -3  10  10      111.53      107.09     12.83 o 
  -2  10  10      141.28      136.08     13.43 o 
  -1  10  10        6.80       -8.06      8.84 o 
   0  10  10       89.33      119.09     12.67 o 
   1  10  10      388.13      376.15     19.22 o 
   2  10  10       75.34       82.05     12.06 o 
   3  10  10      228.87      258.29     25.20 o 
   4  10  10       16.16        4.50     12.66 o 
   5  10  10        0.42        0.72      7.18 o 
   6  10  10      115.27      115.15      8.56 o 
   7  10  10        3.09        1.60      6.61 o 
   8  10  10      324.61      367.34     15.47 o 
   9  10  10       48.57       33.18      9.78 o 
  10  10  10        1.53       10.22      9.65 o 
  11  10  10       18.10       14.37     10.07 o 
  12  10  10        0.20      -10.42     10.42 o 
 -12  11  10        3.96       43.86     21.11 o 
 -11  11  10       26.65       27.06     13.07 o 
 -10  11  10       12.65       11.37     11.71 o 
  -9  11  10       38.67       10.15     11.44 o 
  -8  11  10       52.12       31.24     11.69 o 
  -7  11  10       43.18       38.90     11.48 o 
  -6  11  10        3.42        4.60      9.83 o 
  -5  11  10      243.32      223.97     15.24 o 
  -4  11  10      157.15      150.09     20.55 o 
  -3  11  10      422.09      442.60     21.53 o 
  -2  11  10        7.63      -10.30     19.62 o 
  -1  11  10        5.56        5.65      8.65 o 
   0  11  10        4.78       16.60      9.61 o 
   1  11  10      108.74      120.67     13.21 o 
   2  11  10       89.29       93.05     14.53 o 
   3  11  10      617.47      637.09     25.44 o 
   4  11  10       53.97       59.00     10.49 o 
   5  11  10       34.20       39.91     10.17 o 
   6  11  10        0.51        3.83      9.35 o 
   7  11  10       28.35       44.73     11.74 o 
   8  11  10        8.85       14.67     13.55 o 
   9  11  10      382.54      427.93     29.29 o 
  10  11  10        4.36       -4.05     20.40 o 
  11  11  10      204.70      200.74     21.91 o 
 -10  12  10        2.12        1.37     12.85 o 
  -9  12  10        3.31        0.76     12.47 o 
  -8  12  10       30.39       22.71     26.55 o 
  -7  12  10      147.15      110.43     15.60 o 
  -6  12  10      234.96      233.51     18.27 o 
  -5  12  10      219.36      257.41     17.79 o 
  -4  12  10      150.46      111.94     20.67 o 
  -3  12  10       48.92       29.01     27.93 o 
  -2  12  10       93.68       73.96     22.73 o 
  -1  12  10       18.72       13.02     17.64 o 
   0  12  10      397.33      316.71     20.44 o 
   1  12  10       58.38       49.76     25.90 o 
   2  12  10      240.54      254.05     38.28 o 
   3  12  10       93.51       98.52     19.46 o 
   4  12  10        0.80        1.99     11.45 o 
   5  12  10        0.36        8.63     10.66 o 
   6  12  10       52.98       68.29     14.00 o 
   7  12  10      170.94      200.02     17.03 o 
   8  12  10      113.44      166.09     19.33 o 
   9  12  10      122.76      173.37     19.81 o 
  10  12  10        6.97       20.49     15.21 o 
  -9  13  10       14.77        5.75     12.97 o 
  -8  13  10       39.43       50.39     14.17 o 
  -7  13  10        5.97       -6.80     10.99 o 
  -6  13  10        3.87       21.38     12.18 o 
  -5  13  10        1.34       23.59     13.06 o 
  -4  13  10      246.72      263.80     23.42 o 
  -3  13  10       50.95       27.52     16.13 o 
  -2  13  10        4.22       -8.15     10.75 o 
  -1  13  10        2.57       -7.12     10.58 o 
   0  13  10        4.86       -8.66     10.44 o 
   1  13  10       11.05       29.30     12.25 o 
   2  13  10      481.93      501.97     25.87 o 
   3  13  10        0.01        0.41      9.42 o 
   4  13  10      131.55      128.81     13.79 o 
   5  13  10        8.49       22.36     11.20 o 
   6  13  10        2.37       -5.47     10.68 o 
   7  13  10       20.38       20.17     14.91 o 
   8  13  10       57.15       23.04     14.50 o 
   9  13  10       29.70       31.90     28.39 o 
  -7  14  10       56.55       60.16     14.31 o 
  -6  14  10       96.66       95.03     14.56 o 
  -5  14  10      155.68      143.55     30.69 o 
  -4  14  10       28.83       36.95     15.49 o 
  -3  14  10       10.85       14.09     11.78 o 
  -2  14  10        6.25        9.66     10.98 o 
  -1  14  10      131.91      115.84     14.65 o 
   0  14  10       11.88        1.86     11.28 o 
   1  14  10      361.21      398.80     23.13 o 
   2  14  10        7.68       -8.12     11.93 o 
   3  14  10       40.63       39.86     10.77 o 
   4  14  10       32.08       31.28     11.29 o 
   5  14  10        2.18       -1.71     10.17 o 
   6  14  10        2.96        1.56     11.03 o 
   7  14  10       67.01       63.76     14.22 o 
  -4  15  10        0.11      -12.89     12.89 o 
  -3  15  10        0.99      -12.41     12.41 o 
  -2  15  10        0.09       -4.06     11.80 o 
  -1  15  10        0.17      -11.44     11.44 o 
   0  15  10        0.12       15.07     12.71 o 
   1  15  10       19.81       13.14     19.76 o 
   2  15  10       15.39       25.78     11.58 o 
   3  15  10      168.84      160.25     16.06 o 
   4  15  10       42.52       29.75     12.70 o 
 -15   0  11       20.24       22.44     24.36 o 
 -13   0  11      256.58      242.89     30.59 o 
 -11   0  11      369.36      367.99     30.84 o 
  -9   0  11      304.10      268.02     53.81 o 
  -7   0  11      946.97      911.59     31.53 o 
  -5   0  11      277.58      303.02     17.84 o 
  -3   0  11        5.63       12.82      8.26 o 
  -1   0  11     5713.78     5359.18    101.59 o 
   1   0  11     6456.19     6134.22    114.02 o 
   3   0  11      277.90      305.65     29.67 o 
   5   0  11       25.90       41.28      6.20 o 
   7   0  11     4888.85     4753.93    120.85 o 
   9   0  11     1790.75     1841.01     64.05 o 
  11   0  11       55.62       16.61     17.33 o 
  13   0  11      120.91      112.09     24.24 o 
  15   0  11      195.30      217.47     36.07 o 
 -16   1  11       85.13       76.61     18.37 o 
 -15   1  11       77.12       89.20     18.41 o 
 -14   1  11      661.67      724.37     32.03 o 
 -13   1  11      253.38      273.39     29.26 o 
 -12   1  11       15.89        2.67     11.85 o 
 -11   1  11        0.43        8.57     11.36 o 
 -10   1  11        2.48       -1.77     10.33 o 
  -9   1  11       16.74       13.47      8.63 o 
  -8   1  11     1515.05     1423.73     32.84 o 
  -7   1  11      450.14      457.33     17.57 o 
  -6   1  11      338.11      329.53     13.36 o 
  -5   1  11       21.67       19.42      6.81 o 
  -4   1  11      865.82      809.29     19.41 o 
  -3   1  11     1178.05     1178.64     25.64 o 
  -2   1  11      199.88      187.13      9.79 o 
  -1   1  11      265.91      300.38     10.92 o 
   0   1  11     1279.50     1281.55     24.74 o 
   1   1  11      837.44      868.63     19.71 o 
   2   1  11     1467.88     1471.64     27.15 o 
   3   1  11       18.68       11.72      6.14 o 
   4   1  11       37.92       35.00      7.01 o 
   5   1  11      206.35      181.52      8.39 o 
   6   1  11       21.33       19.25      6.37 o 
   7   1  11      163.85      167.95     14.53 o 
   8   1  11      114.81      132.09     14.57 o 
   9   1  11      215.90      193.85     16.66 o 
  10   1  11        2.74       -9.78      9.78 o 
  11   1  11      133.36      122.56     15.75 o 
  12   1  11       58.10       33.19     12.97 o 
  13   1  11        5.17        9.62     12.38 o 
  14   1  11      107.51       99.58     17.53 o 
  15   1  11      111.45      104.56     17.27 o 
 -16   2  11        0.77      -15.36     15.36 o 
 -15   2  11        0.07        4.36     14.34 o 
 -14   2  11        1.39       18.82     13.80 o 
 -13   2  11        9.86       13.68     13.52 o 
 -12   2  11      236.74      197.47     18.42 o 
 -11   2  11        2.08       -9.96      9.96 o 
 -10   2  11      129.74      116.83     14.79 o 
  -9   2  11      181.06      190.00     14.56 o 
  -8   2  11      120.03      135.20     12.00 o 
  -7   2  11      208.10      226.16     15.74 o 
  -6   2  11     1011.89      988.67     25.49 o 
  -5   2  11       10.89       18.77      6.87 o 
  -4   2  11       44.77       44.49      7.42 o 
  -3   2  11        1.55       -0.82      5.62 o 
  -2   2  11       99.19       89.17      8.41 o 
  -1   2  11     3306.33     3108.95     46.13 o 
   0   2  11     2943.97     2891.26     43.51 o 
   1   2  11      709.78      702.66     17.75 o 
   2   2  11     3236.29     3199.38     47.43 o 
   3   2  11       68.94       66.59      7.68 o 
   4   2  11      119.85      122.34      9.22 o 
   5   2  11       25.21       16.22      5.79 o 
   6   2  11     1626.05     1705.29     37.47 o 
   7   2  11      438.11      441.18     15.31 o 
   8   2  11     2816.49     2709.43     50.37 o 
   9   2  11      560.19      585.11     24.89 o 
  10   2  11      270.02      268.59     19.23 o 
  11   2  11       15.17        3.73     11.01 o 
  12   2  11      166.54      152.73     17.66 o 
  13   2  11        4.77       -1.58     12.48 o 
  14   2  11       46.70       27.93     13.62 o 
  15   2  11       35.16       18.06     15.03 o 
 -15   3  11      298.85      337.15     25.73 o 
 -14   3  11       38.80       19.77     13.90 o 
 -13   3  11      471.53      560.85     31.34 o 
 -12   3  11       49.45       41.13     13.36 o 
 -11   3  11       38.19       28.45     16.36 o 
 -10   3  11      170.11      156.57     13.61 o 
  -9   3  11       73.58       84.30     11.22 o 
  -8   3  11       52.37       63.29     12.15 o 
  -7   3  11     1443.32     1441.41     32.17 o 
  -6   3  11      864.49      908.28     24.25 o 
  -5   3  11       16.14       20.83      7.77 o 
  -4   3  11       37.06       30.08      7.62 o 
  -3   3  11     1440.73     1414.14     27.38 o 
  -2   3  11       33.28       36.23      5.00 o 
  -1   3  11      307.88      316.81     11.87 o 
   0   3  11        8.26        7.89      5.57 o 
   1   3  11     1192.81     1205.24     26.27 o 
   2   3  11        0.88       15.14      5.45 o 
   3   3  11       16.45       20.88      7.26 o 
   4   3  11       88.97       63.36      8.75 o 
   5   3  11      296.85      247.69     12.51 o 
   6   3  11     1342.12     1239.96     38.54 o 
   7   3  11       85.36       70.68     11.83 o 
   8   3  11      400.10      393.88     15.52 o 
   9   3  11       60.30       60.08     13.47 o 
  10   3  11      453.74      452.55     23.24 o 
  11   3  11       47.90       38.22     12.84 o 
  12   3  11      169.98      212.66     22.50 o 
  13   3  11        4.33        0.28     11.19 o 
  14   3  11        4.88        0.40     12.98 o 
  15   3  11      148.85      156.15     20.43 o 
 -15   4  11       13.02        8.66     17.00 o 
 -14   4  11        9.55       -4.22     13.03 o 
 -13   4  11       83.77       43.79     14.50 o 
 -12   4  11        6.45        2.08     11.95 o 
 -11   4  11       56.49       47.69     11.25 o 
 -10   4  11       93.75       88.54     11.99 o 
  -9   4  11      147.78      152.63     12.93 o 
  -8   4  11       23.27       25.34      9.57 o 
  -7   4  11      814.95      892.90     24.54 o 
  -6   4  11       33.99       28.72      8.88 o 
  -5   4  11     1071.92     1062.34     28.00 o 
  -4   4  11      416.09      384.00     15.37 o 
  -3   4  11      139.48      117.33      7.83 o 
  -2   4  11      846.45      934.88     18.78 o 
  -1   4  11       85.85       71.55      8.32 o 
   0   4  11     3093.88     3041.23     49.93 o 
   1   4  11      703.82      653.33     25.21 o 
   2   4  11     2577.17     2404.37     45.42 o 
   3   4  11     4013.66     3909.82     61.60 o 
   4   4  11       40.01       27.30      7.90 o 
   5   4  11      661.01      779.44     18.97 o 
   6   4  11       28.85       36.98      7.97 o 
   7   4  11      647.98      626.57     18.24 o 
   8   4  11      645.83      684.08     20.03 o 
   9   4  11      181.02      155.97     12.08 o 
  10   4  11      259.69      199.53     17.82 o 
  11   4  11        1.52       -2.43     10.37 o 
  12   4  11        5.24       -1.76     10.71 o 
  13   4  11        0.64       -6.52     11.02 o 
  14   4  11       76.02       68.99     16.96 o 
  15   4  11      134.06      120.12     18.30 o 
 -15   5  11        0.05       36.58     22.29 o 
 -14   5  11      232.25      243.12     38.25 o 
 -13   5  11        0.32       20.13     12.64 o 
 -12   5  11      218.35      245.76     19.73 o 
 -11   5  11        0.32        0.11      9.38 o 
 -10   5  11       17.84       13.63      9.51 o 
  -9   5  11       17.93       18.29      9.18 o 
  -8   5  11      202.97      199.26     13.30 o 
  -7   5  11      269.79      295.30     16.84 o 
  -6   5  11      487.88      434.77     20.64 o 
  -5   5  11      689.33      691.02     21.15 o 
  -4   5  11        4.83       12.41      7.26 o 
  -3   5  11        2.95        5.55      6.37 o 
  -2   5  11      218.92      209.41      8.58 o 
  -1   5  11        1.29        5.30      5.45 o 
   0   5  11      421.24      427.78     23.22 o 
   1   5  11      144.92      162.47     10.52 o 
   2   5  11        3.16       18.82      6.99 o 
   3   5  11        7.59       20.10      7.30 o 
   4   5  11       18.33       26.61      7.81 o 
   5   5  11      652.75      692.11     18.13 o 
   6   5  11      282.23      298.16     12.83 o 
   7   5  11       70.34       84.02      9.32 o 
   8   5  11        7.52       -0.32      7.84 o 
   9   5  11      480.90      468.90     22.32 o 
  10   5  11      480.14      493.19     23.30 o 
  11   5  11      301.59      306.04     16.81 o 
  12   5  11        3.73       -2.99     10.93 o 
  13   5  11       12.59       -2.52     13.03 o 
  14   5  11       42.76       44.39     15.12 o 
 -15   6  11       22.18       51.75     32.93 o 
 -14   6  11        1.95       13.71     29.48 o 
 -13   6  11       57.59       91.79     24.03 o 
 -12   6  11      163.71      156.28     19.97 o 
 -11   6  11       23.22        1.38     10.74 o 
 -10   6  11        4.95       -8.71      8.71 o 
  -9   6  11       26.21       23.26      9.38 o 
  -8   6  11       43.85       55.11      9.74 o 
  -7   6  11      176.71      166.63     12.41 o 
  -6   6  11      261.62      291.85     16.43 o 
  -5   6  11      860.48      896.84     20.68 o 
  -4   6  11      273.21      283.32     14.50 o 
  -3   6  11     1560.47     1597.31     27.98 o 
  -2   6  11      239.50      252.66     12.13 o 
  -1   6  11     1120.60     1074.28     24.56 o 
   0   6  11       48.76       28.89      8.52 o 
   1   6  11     3357.85     3244.87     52.50 o 
   2   6  11      689.06      756.34     20.69 o 
   3   6  11     1000.50      972.77     23.73 o 
   4   6  11      347.56      403.60     17.48 o 
   5   6  11        3.25        7.13      7.11 o 
   6   6  11      289.56      262.90     11.64 o 
   7   6  11      141.52      130.07      9.85 o 
   8   6  11      109.09      112.01     10.14 o 
   9   6  11      788.11      747.96     20.66 o 
  10   6  11       17.22       12.62      8.79 o 
  11   6  11        6.75        9.62      9.85 o 
  12   6  11        1.07       -1.87     10.19 o 
  13   6  11      208.80      218.53     16.56 o 
  14   6  11       11.63       11.89     11.40 o 
 -14   7  11        7.17       -1.65     19.64 o 
 -13   7  11       76.09       71.12     23.92 o 
 -12   7  11        0.80       -5.54     13.76 o 
 -11   7  11        1.27        2.10     12.54 o 
 -10   7  11        2.25       -8.62     12.28 o 
  -9   7  11      172.15      136.46     14.11 o 
  -8   7  11      329.08      333.40     17.88 o 
  -7   7  11      791.80      742.43     25.14 o 
  -6   7  11      261.38      286.16     12.65 o 
  -5   7  11       70.10       83.89      8.63 o 
  -4   7  11      456.64      430.00     14.01 o 
  -3   7  11        0.75       -0.55      5.88 o 
  -2   7  11       77.26       91.00      8.72 o 
  -1   7  11      553.35      559.40     17.02 o 
   0   7  11       85.90      110.10      7.90 o 
   1   7  11       90.97       93.47      9.73 o 
   2   7  11       82.51       90.47      8.03 o 
   3   7  11       52.06       62.75      8.91 o 
   4   7  11       50.09       37.27      7.30 o 
   5   7  11        2.47       -5.71      5.71 o 
   6   7  11        8.86        4.72      6.30 o 
   7   7  11       31.40       24.70      7.70 o 
   8   7  11        0.05       -5.55      7.45 o 
   9   7  11        0.30       -0.69      7.80 o 
  10   7  11       36.17       49.91     10.81 o 
  11   7  11       51.50       24.00     11.71 o 
  12   7  11       80.82      102.91     14.93 o 
  13   7  11        3.05       13.61     12.52 o 
 -13   8  11        0.98        4.70     14.03 o 
 -12   8  11       67.80       84.49     19.81 o 
 -11   8  11        4.87      -11.61     11.61 o 
 -10   8  11       26.46       20.61     13.63 o 
  -9   8  11        0.26        4.01     16.45 o 
  -8   8  11        2.71       -0.52      9.58 o 
  -7   8  11       28.49       48.08      9.44 o 
  -6   8  11      905.67      867.33     22.93 o 
  -5   8  11       15.79        3.46      7.59 o 
  -4   8  11      306.32      283.42     12.63 o 
  -3   8  11       51.25       38.99      9.78 o 
  -2   8  11      493.45      462.53     16.90 o 
  -1   8  11       68.19       99.08      9.67 o 
   0   8  11     2183.58     2188.83     43.06 o 
   1   8  11        1.96       -7.01      7.01 o 
   2   8  11     1118.14     1168.09     24.64 o 
   3   8  11       31.89       32.27      7.47 o 
   4   8  11      403.77      395.27     19.66 o 
   5   8  11        3.04        0.21      7.12 o 
   6   8  11      126.53       95.46      8.78 o 
   7   8  11       14.95       15.41      8.73 o 
   8   8  11      230.90      291.81     24.50 o 
   9   8  11       21.98        1.59      8.60 o 
  10   8  11      260.25      277.22     15.65 o 
  11   8  11        9.58       12.61     10.16 o 
  12   8  11       53.28       31.53     12.76 o 
  13   8  11        6.69       -2.12     12.61 o 
 -13   9  11       20.31        5.69     33.65 o 
 -12   9  11        3.17        1.30     14.14 o 
 -11   9  11        0.54        6.51     13.31 o 
 -10   9  11        0.56      -10.61     10.61 o 
  -9   9  11        1.38        6.84     12.96 o 
  -8   9  11      153.87      162.30     15.18 o 
  -7   9  11      601.30      625.28     24.39 o 
  -6   9  11      225.17      214.22     15.38 o 
  -5   9  11      272.54      311.03     16.95 o 
  -4   9  11       24.20        9.89      9.15 o 
  -3   9  11      122.32      149.03     14.84 o 
  -2   9  11       31.76       35.83     11.03 o 
  -1   9  11      227.01      231.75     16.60 o 
   0   9  11       29.86       23.42     10.24 o 
   1   9  11      108.61      117.89     13.51 o 
   2   9  11       36.19       41.45      8.00 o 
   3   9  11      197.83      198.54     12.20 o 
   4   9  11      202.30      211.40     11.56 o 
   5   9  11       65.12       70.45      9.33 o 
   6   9  11       87.53       87.21     10.66 o 
   7   9  11       19.96       11.41      8.07 o 
   8   9  11       43.21       29.72      9.11 o 
   9   9  11       20.51       18.78      9.60 o 
  10   9  11       59.44       63.35     10.96 o 
  11   9  11       14.04       10.09     10.22 o 
  12   9  11        0.59       10.80     12.16 o 
 -12  10  11       11.13       10.34     12.74 o 
 -11  10  11       56.52       76.81     15.40 o 
 -10  10  11       17.60       -0.27     11.14 o 
  -9  10  11        3.55        6.18     11.54 o 
  -8  10  11       36.92       35.11     11.75 o 
  -7  10  11      127.50      153.24     14.96 o 
  -6  10  11        3.51        6.22     10.94 o 
  -5  10  11      415.93      394.00     29.44 o 
  -4  10  11        0.26       -8.41      8.41 o 
  -3  10  11      262.85      213.76     16.52 o 
  -2  10  11        4.92       -6.34      9.49 o 
  -1  10  11      361.23      359.99     20.91 o 
   0  10  11       79.18       76.90     21.69 o 
   1  10  11     1140.01     1214.53     36.60 o 
   2  10  11       66.17       47.91     12.53 o 
   3  10  11      442.30      449.10     22.66 o 
   4  10  11        0.61       -8.98      8.98 o 
   5  10  11        4.55       -4.51     11.49 o 
   6  10  11       37.35       48.26      9.90 o 
   7  10  11      129.38      147.71     11.27 o 
   8  10  11      130.86      147.77     14.18 o 
   9  10  11      296.94      282.12     15.35 o 
  10  10  11       49.36       73.63     11.78 o 
  11  10  11       40.39       21.61     10.45 o 
 -11  11  11       28.68       27.62     14.04 o 
 -10  11  11        6.26       11.75     12.32 o 
  -9  11  11       12.99       15.55     11.32 o 
  -8  11  11      243.51      234.60     18.79 o 
  -7  11  11        6.14        8.22     10.94 o 
  -6  11  11      254.28      288.04     17.73 o 
  -5  11  11        5.56        6.22     12.41 o 
  -4  11  11       45.59       51.24     13.65 o 
  -3  11  11       18.53        2.04     14.30 o 
  -2  11  11       45.33       43.27     15.73 o 
  -1  11  11        0.58        3.99     10.31 o 
   0  11  11      270.47      302.54     28.35 o 
   1  11  11       21.80       16.51     10.79 o 
   2  11  11        9.76       -2.70      9.96 o 
   3  11  11      155.39      141.56     15.23 o 
   4  11  11      108.56      108.94     22.67 o 
   5  11  11        0.72       16.38     10.78 o 
   6  11  11        3.02        8.78     10.08 o 
   7  11  11       57.24       76.47     15.44 o 
   8  11  11        0.99       13.92     13.27 o 
   9  11  11       55.68       65.05     14.19 o 
  10  11  11       44.41       53.59     14.47 o 
 -10  12  11        1.34        7.94     19.54 o 
  -9  12  11       58.05       48.79     15.20 o 
  -8  12  11       16.61       16.69     21.36 o 
  -7  12  11      140.97      141.60     17.06 o 
  -6  12  11      238.96      213.74     18.25 o 
  -5  12  11        9.08       11.98     14.51 o 
  -4  12  11      327.70      334.95     35.92 o 
  -3  12  11       11.64      -13.59     13.59 o 
  -2  12  11        4.69       -1.93     13.47 o 
  -1  12  11       79.94       76.61     30.53 o 
   0  12  11      462.68      520.10     27.68 o 
   1  12  11      115.98      121.43     24.42 o 
   2  12  11      466.36      452.29     26.48 o 
   3  12  11        4.58        1.76     13.04 o 
   4  12  11        6.99       24.68     11.13 o 
   5  12  11        3.99        0.97     10.72 o 
   6  12  11        4.05        7.41     10.81 o 
   7  12  11      226.11      240.92     24.50 o 
   8  12  11       85.83       66.18     16.33 o 
   9  12  11      217.77      242.51     22.40 o 
  -8  13  11        1.94        6.42     12.81 o 
  -7  13  11      106.57      123.99     16.61 o 
  -6  13  11       25.53       36.64     13.27 o 
  -5  13  11       17.90       14.56     26.03 o 
  -4  13  11        1.71       -5.50     12.38 o 
  -3  13  11        2.00      -10.87     10.87 o 
  -2  13  11        6.39      -11.20     11.20 o 
  -1  13  11      360.67      397.18     39.01 o 
   0  13  11       28.62       28.81     13.21 o 
   1  13  11        2.16        1.96     12.24 o 
   2  13  11       70.76       80.55     15.39 o 
   3  13  11       99.20      108.44     13.22 o 
   4  13  11        6.86       30.94     11.49 o 
   5  13  11       27.39       11.20     11.69 o 
   6  13  11       11.45        5.47     12.27 o 
   7  13  11        0.86        9.61     17.01 o 
  -6  14  11      102.37       79.80     25.00 o 
  -5  14  11       37.00       27.09     20.55 o 
  -4  14  11       58.66       51.20     14.92 o 
  -3  14  11       46.15       44.81     31.84 o 
  -2  14  11        6.60        0.99     11.74 o 
  -1  14  11       22.89       27.17     13.09 o 
   0  14  11       84.36       85.79     21.43 o 
   1  14  11      115.03      111.65     16.01 o 
   2  14  11      187.19      177.14     18.65 o 
   3  14  11       41.84       34.48     18.28 o 
   4  14  11        4.49        5.54     10.28 o 
   5  14  11        2.56       -1.51     10.70 o 
  -2  15  11       54.49       75.95     14.19 o 
  -1  15  11        1.33      -11.41     12.26 o 
   0  15  11        9.88        9.99     14.10 o 
   1  15  11       57.39       52.96     17.37 o 
 -14   0  12      180.50      176.33     38.98 o 
 -12   0  12        6.72      -12.06     15.56 o 
 -10   0  12      375.84      295.83     28.34 o 
  -8   0  12        0.46        3.11     14.86 o 
  -6   0  12      609.81      676.08     27.67 o 
  -4   0  12     1534.30     1628.33     43.40 o 
  -2   0  12     1307.50     1418.55     44.50 o 
   0   0  12     1900.88     1805.54     45.38 o 
   2   0  12      112.32      120.18     13.02 o 
   4   0  12     1538.11     1376.60     39.38 o 
   6   0  12      530.15      575.85     32.60 o 
   8   0  12     1806.12     1712.67     63.49 o 
  10   0  12      567.23      560.26     36.75 o 
  12   0  12      337.12      293.50     31.10 o 
  14   0  12      601.96      631.10     63.67 o 
 -15   1  12       83.73       90.08     18.29 o 
 -14   1  12       48.97       15.89     15.12 o 
 -13   1  12      266.37      261.13     22.06 o 
 -12   1  12       22.95        3.99     13.03 o 
 -11   1  12        1.27       -3.79     10.95 o 
 -10   1  12        4.86       11.92     11.01 o 
  -9   1  12     1035.46     1014.32     35.98 o 
  -8   1  12     1107.77     1124.50     29.46 o 
  -7   1  12     2078.09     2246.26     43.91 o 
  -6   1  12      988.15      988.13     37.15 o 
  -5   1  12        5.76        3.13      6.80 o 
  -4   1  12       69.37       98.26      9.36 o 
  -3   1  12      113.67      122.53      9.52 o 
  -2   1  12       23.26       10.12      6.35 o 
  -1   1  12      807.19      793.20     19.40 o 
   0   1  12     1051.84      985.75     22.02 o 
   1   1  12     2412.82     2303.98     37.82 o 
   2   1  12        2.06       -5.78      5.78 o 
   3   1  12     1471.11     1367.47     26.99 o 
   4   1  12      240.28      255.01     13.53 o 
   5   1  12      707.96      664.75     20.74 o 
   6   1  12     1014.81      982.89     26.04 o 
   7   1  12      937.59      906.24     33.44 o 
   8   1  12      936.53      905.69     30.44 o 
   9   1  12      307.98      240.91     18.83 o 
  10   1  12        1.66       -2.05     10.71 o 
  11   1  12       17.95       15.83     12.06 o 
  12   1  12       25.71       19.72     13.52 o 
  13   1  12       12.28       10.90     13.16 o 
  14   1  12       10.53        4.44     14.65 o 
  15   1  12       33.20       23.03     23.41 o 
 -15   2  12      120.37      107.04     19.13 o 
 -14   2  12        2.72       -5.00     13.91 o 
 -13   2  12       27.13       38.70     14.07 o 
 -12   2  12        0.01      -11.23     11.23 o 
 -11   2  12        0.05      -10.72     10.72 o 
 -10   2  12        7.69       15.50     11.02 o 
  -9   2  12       35.48       40.29     10.78 o 
  -8   2  12       35.98       36.35      9.74 o 
  -7   2  12        4.75        6.97      8.47 o 
  -6   2  12        1.24        4.61      8.41 o 
  -5   2  12     2300.46     2360.18     50.83 o 
  -4   2  12      158.65      128.50     15.46 o 
  -3   2  12     1649.60     1627.97     30.29 o 
  -2   2  12      250.10      248.05     11.69 o 
  -1   2  12       13.43       13.56      6.37 o 
   0   2  12      814.06      829.11     20.07 o 
   1   2  12      584.14      531.78     16.25 o 
   2   2  12       19.41        9.63      7.22 o 
   3   2  12       17.64       21.12      7.67 o 
   4   2  12      305.42      330.87     14.93 o 
   5   2  12       39.22       31.99      6.26 o 
   6   2  12       60.19       70.71      8.20 o 
   7   2  12     1608.37     1528.76     29.86 o 
   8   2  12      104.08       94.35     14.12 o 
   9   2  12     1713.67     1737.74     44.93 o 
  10   2  12       22.44       28.57     12.51 o 
  11   2  12      276.52      237.83     19.56 o 
  12   2  12        0.99       -7.05     12.09 o 
  13   2  12      241.96      264.19     32.76 o 
  14   2  12       40.61       40.66     14.69 o 
 -15   3  12       17.71       11.09     14.84 o 
 -14   3  12      174.87      124.79     18.76 o 
 -13   3  12        5.16       -1.55     13.39 o 
 -12   3  12      191.91      169.06     18.82 o 
 -11   3  12       13.42       10.01     11.71 o 
 -10   3  12      557.12      487.37     23.99 o 
  -9   3  12      455.50      449.82     19.47 o 
  -8   3  12      421.55      414.92     18.17 o 
  -7   3  12        4.10        6.62      8.21 o 
  -6   3  12     1373.10     1463.09     32.82 o 
  -5   3  12       44.83       47.98      9.52 o 
  -4   3  12       44.34       51.76      9.25 o 
  -3   3  12      143.56      160.14     11.51 o 
  -2   3  12      600.97      588.09     18.74 o 
  -1   3  12        7.77        3.94      7.26 o 
   0   3  12     4868.44     4630.25     71.27 o 
   1   3  12       38.51       17.11      7.99 o 
   2   3  12     1949.49     1877.15     36.58 o 
   3   3  12       26.67       15.55      7.57 o 
   4   3  12       24.38       11.49      7.46 o 
   5   3  12      268.34      270.33     13.97 o 
   6   3  12      938.26      921.77     24.06 o 
   7   3  12      364.82      339.41     14.17 o 
   8   3  12      975.43      949.96     23.92 o 
   9   3  12       30.70       33.53     10.58 o 
  10   3  12        7.17      -10.25     10.25 o 
  11   3  12        0.11        4.24     11.43 o 
  12   3  12       50.84       56.45     15.20 o 
  13   3  12        2.15       16.11     12.74 o 
  14   3  12       68.10       92.42     16.55 o 
 -15   4  12       14.27       15.14     22.49 o 
 -14   4  12       71.86       68.08     16.84 o 
 -13   4  12        1.02      -10.34     12.75 o 
 -12   4  12       12.64       -9.26     12.51 o 
 -11   4  12       66.49       41.00     12.93 o 
 -10   4  12       40.72       26.48     10.30 o 
  -9   4  12       71.74       84.98     11.86 o 
  -8   4  12       35.03       44.90     10.25 o 
  -7   4  12      540.79      542.22     19.73 o 
  -6   4  12      747.46      665.14     24.18 o 
  -5   4  12       67.45       57.04      9.48 o 
  -4   4  12     1551.42     1598.20     29.10 o 
  -3   4  12      416.39      353.65     12.36 o 
  -2   4  12        1.42        1.60      7.25 o 
  -1   4  12       12.68        2.91      7.20 o 
   0   4  12       69.92      104.05      9.89 o 
   1   4  12      245.53      291.56     15.05 o 
   2   4  12       14.62        3.62      7.19 o 
   3   4  12      990.59     1005.96     25.25 o 
   4   4  12      125.85      104.55     13.25 o 
   5   4  12      141.04      132.46      9.71 o 
   6   4  12       45.10       41.63      7.77 o 
   7   4  12      477.29      452.48     16.30 o 
   8   4  12     1377.73     1406.45     29.97 o 
   9   4  12      393.90      372.69     23.01 o 
  10   4  12      266.30      298.73     20.68 o 
  11   4  12       31.29       41.10     13.23 o 
  12   4  12       57.50       71.33     13.73 o 
  13   4  12       33.86       26.87     13.58 o 
  14   4  12      169.87      192.82     27.82 o 
 -14   5  12        6.68       30.63     22.39 o 
 -13   5  12       91.25      122.42     20.53 o 
 -12   5  12       10.70       -0.77     11.99 o 
 -11   5  12       45.02       41.34     11.37 o 
 -10   5  12        0.73       -9.03      9.03 o 
  -9   5  12      154.39      190.31     20.32 o 
  -8   5  12       26.96       26.85      9.69 o 
  -7   5  12     1200.01     1148.72     51.32 o 
  -6   5  12       12.87        5.83      7.85 o 
  -5   5  12      350.72      347.35     13.43 o 
  -4   5  12       81.00       80.52      8.12 o 
  -3   5  12      471.74      463.61     14.02 o 
  -2   5  12        6.06       -7.08      7.08 o 
  -1   5  12     3236.02     3205.39     53.18 o 
   0   5  12      521.84      497.65     17.47 o 
   1   5  12      961.23      985.09     24.26 o 
   2   5  12      202.84      195.23     12.08 o 
   3   5  12       14.26        5.56      7.41 o 
   4   5  12       19.51       18.86      7.95 o 
   5   5  12       93.84      100.49     10.63 o 
   6   5  12       76.06       81.56      9.10 o 
   7   5  12     1729.03     1699.89     32.97 o 
   8   5  12      126.65       93.92     10.86 o 
   9   5  12       68.05       90.07     11.31 o 
  10   5  12       10.27        7.12      9.41 o 
  11   5  12        0.47        2.44     10.92 o 
  12   5  12        6.91        5.53     11.75 o 
  13   5  12       11.35       -6.53     12.22 o 
  14   5  12       11.13       13.37     14.18 o 
 -14   6  12       16.50       38.37     23.41 o 
 -13   6  12        0.16      -18.33     18.33 o 
 -12   6  12      110.69       95.68     18.45 o 
 -11   6  12        4.55       -7.99     10.64 o 
 -10   6  12       13.04        5.67     10.52 o 
  -9   6  12        7.60        5.34     10.17 o 
  -8   6  12      565.65      654.61     22.23 o 
  -7   6  12       87.53       78.64     10.65 o 
  -6   6  12        0.99       -1.37      6.92 o 
  -5   6  12      372.22      370.13     13.70 o 
  -4   6  12      104.46       94.90      8.51 o 
  -3   6  12        9.29       17.00      6.36 o 
  -2   6  12       40.48       36.16      8.20 o 
  -1   6  12        7.22       13.10      7.72 o 
   0   6  12       17.32       11.69      7.40 o 
   1   6  12       22.59       14.69      8.54 o 
   2   6  12      884.39      862.38     22.86 o 
   3   6  12       28.96       19.92      7.70 o 
   4   6  12      255.78      308.77     18.59 o 
   5   6  12      151.00      143.81     11.85 o 
   6   6  12      379.61      401.46     16.04 o 
   7   6  12        8.80       14.22      7.61 o 
   8   6  12      528.14      543.32     17.77 o 
   9   6  12      245.89      254.11     13.66 o 
  10   6  12        1.46       -9.23      9.89 o 
  11   6  12      224.99      243.66     18.32 o 
  12   6  12        0.99        0.11     11.98 o 
  13   6  12        4.42        2.28     14.58 o 
 -13   7  12        3.34      -17.28     24.36 o 
 -12   7  12       18.64       33.80     15.94 o 
 -11   7  12       20.08       38.40     15.00 o 
 -10   7  12        8.21        3.26     10.37 o 
  -9   7  12      113.29       85.70     16.73 o 
  -8   7  12      307.54      298.45     18.03 o 
  -7   7  12       27.59       42.94      9.81 o 
  -6   7  12      908.79      913.44     24.37 o 
  -5   7  12       34.14       38.14      8.44 o 
  -4   7  12      328.96      337.29     20.27 o 
  -3   7  12      711.90      679.18     17.47 o 
  -2   7  12      226.58      226.39     12.47 o 
  -1   7  12      704.49      764.92     21.16 o 
   0   7  12     1313.93     1401.56     29.75 o 
   1   7  12      427.78      431.91     14.05 o 
   2   7  12      263.66      286.38     12.06 o 
   3   7  12       48.88       31.50      7.48 o 
   4   7  12       40.25       33.39      7.63 o 
   5   7  12        0.57       -1.29      6.67 o 
   6   7  12       34.36       25.53      7.49 o 
   7   7  12      104.86      133.48     10.33 o 
   8   7  12      151.15      174.98     14.77 o 
   9   7  12      248.56      210.12     14.17 o 
  10   7  12        2.58       -7.77      9.42 o 
  11   7  12        0.26       -0.17     16.26 o 
  12   7  12        4.70       -0.19     13.80 o 
  13   7  12        0.44       12.33     14.47 o 
 -13   8  12       11.39       51.95     23.00 o 
 -12   8  12       25.85       21.58     15.18 o 
 -11   8  12       54.07       38.50     15.30 o 
 -10   8  12       22.14       18.91     13.83 o 
  -9   8  12        0.34       -6.78     10.46 o 
  -8   8  12       32.68       37.34     10.16 o 
  -7   8  12       56.15       80.28     10.64 o 
  -6   8  12      126.76      139.29     13.44 o 
  -5   8  12       33.44       33.86      8.57 o 
  -4   8  12        0.26       -8.23      8.23 o 
  -3   8  12       17.69        9.81      8.18 o 
  -2   8  12       42.35       33.97     10.17 o 
  -1   8  12        8.29       15.92      8.34 o 
   0   8  12       13.95       43.23      9.14 o 
   1   8  12      262.01      274.30     14.57 o 
   2   8  12       14.91       21.38      8.93 o 
   3   8  12      439.34      467.82     16.61 o 
   4   8  12      154.59      149.80     11.27 o 
   5   8  12      200.01      242.13     13.58 o 
   6   8  12      391.40      407.52     17.28 o 
   7   8  12      133.25      150.65     11.79 o 
   8   8  12       21.91       18.52      8.97 o 
   9   8  12      345.09      335.25     16.45 o 
  10   8  12      166.68      189.06     14.48 o 
  11   8  12       19.05        9.33     11.70 o 
  12   8  12       13.27        5.69     13.57 o 
 -12   9  12        8.82       19.29     15.67 o 
 -11   9  12        8.28       26.18     12.95 o 
 -10   9  12        4.28        2.13     11.48 o 
  -9   9  12       72.85       97.55     25.29 o 
  -8   9  12      197.87      177.88     17.94 o 
  -7   9  12      268.27      285.54     18.02 o 
  -6   9  12      338.85      292.60     17.61 o 
  -5   9  12      360.19      422.89     23.59 o 
  -4   9  12       20.84        3.29      9.04 o 
  -3   9  12       69.96       77.53     13.35 o 
  -2   9  12      583.76      563.77     25.21 o 
  -1   9  12       93.27      123.55     25.80 o 
   0   9  12     1181.09     1273.10     30.00 o 
   1   9  12      885.08      876.71     24.41 o 
   2   9  12      204.65      219.09     13.34 o 
   3   9  12       48.16       49.69     12.30 o 
   4   9  12       37.40       29.20     11.44 o 
   5   9  12        0.41        0.90      7.85 o 
   6   9  12       28.72       54.52     10.92 o 
   7   9  12        3.25        7.51      8.49 o 
   8   9  12      226.08      221.38     16.63 o 
   9   9  12       73.29       48.66     11.54 o 
  10   9  12        5.05       -9.00      9.58 o 
  11   9  12        2.75       -2.26     11.36 o 
 -11  10  12       30.56       32.44     13.87 o 
 -10  10  12        1.06        8.45     11.65 o 
  -9  10  12        6.01        3.12     11.67 o 
  -8  10  12       73.72       80.16     17.72 o 
  -7  10  12        1.54       -9.95      9.95 o 
  -6  10  12       40.49       66.55     12.83 o 
  -5  10  12        0.15        1.90      9.92 o 
  -4  10  12       21.48        1.19     11.15 o 
  -3  10  12        0.09       -0.53     10.63 o 
  -2  10  12       69.44       81.42     13.98 o 
  -1  10  12        2.01        2.42     10.92 o 
   0  10  12      114.76      124.58     15.23 o 
   1  10  12       30.46       13.77     11.20 o 
   2  10  12      885.23      870.67     60.83 o 
   3  10  12        0.31       -8.77     10.50 o 
   4  10  12        1.47       -4.47     10.90 o 
   5  10  12      140.98      142.05     14.22 o 
   6  10  12        1.19        6.11     12.16 o 
   7  10  12      224.76      205.45     16.70 o 
   8  10  12      311.12      357.63     34.76 o 
   9  10  12        2.06      -12.78     12.78 o 
  10  10  12       66.30       60.35     13.38 o 
 -10  11  12        8.50       -1.91     12.17 o 
  -9  11  12       15.10       13.10     12.05 o 
  -8  11  12       89.24      126.11     15.39 o 
  -7  11  12      409.89      435.98     40.92 o 
  -6  11  12       17.22        8.68     10.76 o 
  -5  11  12       84.10      118.10     13.94 o 
  -4  11  12       19.98       20.83     16.96 o 
  -3  11  12       80.34       74.80     14.22 o 
  -2  11  12       22.94       12.85     11.48 o 
  -1  11  12      340.04      330.34     20.62 o 
   0  11  12       37.97       35.33     12.52 o 
   1  11  12      517.45      593.85     26.85 o 
   2  11  12       85.36       88.24     14.95 o 
   3  11  12      100.16      129.59     15.86 o 
   4  11  12        2.71       -2.23     15.18 o 
   5  11  12       25.66       18.37     14.06 o 
   6  11  12       12.25       -7.31     12.16 o 
   7  11  12       90.93       87.69     19.88 o 
   8  11  12       59.91       92.46     20.96 o 
   9  11  12        0.70        3.35     14.59 o 
  -9  12  12        5.71       11.14     29.17 o 
  -8  12  12       36.89       23.76     28.54 o 
  -7  12  12        0.44        1.14     15.05 o 
  -6  12  12        1.86       14.12     14.61 o 
  -5  12  12       47.83       66.09     16.62 o 
  -4  12  12        8.85        5.36     13.19 o 
  -3  12  12       38.75       19.46     13.86 o 
  -2  12  12        0.99       -6.35     12.64 o 
  -1  12  12       88.51      137.57     18.03 o 
   0  12  12       39.10       44.18     15.05 o 
   1  12  12      331.90      292.16     23.15 o 
   2  12  12       22.94       23.53     15.04 o 
   3  12  12      119.75       80.08     17.17 o 
   4  12  12       16.11        5.56     11.14 o 
   5  12  12        4.50        5.95     11.48 o 
   6  12  12       24.64       25.94     16.38 o 
   7  12  12       17.31       26.63     19.73 o 
   8  12  12      117.01      141.64     32.20 o 
  -7  13  12       10.74       26.13     15.43 o 
  -6  13  12      117.12      121.66     35.07 o 
  -5  13  12       69.97       82.31     17.32 o 
  -4  13  12       57.74       41.35     15.60 o 
  -3  13  12       24.38       17.75     13.20 o 
  -2  13  12       19.70       26.03     13.70 o 
  -1  13  12       13.15       20.80     17.64 o 
   0  13  12      320.56      334.79     38.58 o 
   1  13  12        0.58        7.84     13.55 o 
   2  13  12       35.86       37.77     33.11 o 
   3  13  12        7.23        3.60     13.74 o 
   4  13  12       62.14       43.76     12.95 o 
   5  13  12       15.72       28.95     12.75 o 
   6  13  12       61.93       89.65     15.54 o 
  -4  14  12        6.29       -1.36     13.76 o 
  -3  14  12        1.04       10.96     18.70 o 
  -2  14  12        5.10      -11.27     18.37 o 
  -1  14  12        0.06       -0.57     27.87 o 
   0  14  12        2.37       16.09     22.85 o 
   1  14  12       69.92       51.97     15.30 o 
   2  14  12       70.90       68.53     16.53 o 
   3  14  12       10.05        0.75     10.92 o 
 -15   0  13       25.45       47.99     22.97 o 
 -13   0  13       12.23       15.36     24.97 o 
 -11   0  13      322.61      340.91     31.63 o 
  -9   0  13     2360.37     2418.05     79.26 o 
  -7   0  13      410.13      392.89     29.33 o 
  -5   0  13      253.49      307.74     19.99 o 
  -3   0  13      498.51      529.61     24.00 o 
  -1   0  13     1468.22     1513.40     49.15 o 
   1   0  13       26.95       21.60      9.70 o 
   3   0  13        0.30        6.98      9.68 o 
   5   0  13      256.44      241.11     23.21 o 
   7   0  13      924.40      901.44     43.54 o 
   9   0  13       25.03        7.29     29.45 o 
  11   0  13        9.59       31.47     19.60 o 
  13   0  13       46.40       73.62     24.23 o 
 -14   1  13        9.71        1.80     14.21 o 
 -13   1  13        2.98        3.30     13.55 o 
 -12   1  13      120.18      102.05     16.97 o 
 -11   1  13       17.05        6.69     12.33 o 
 -10   1  13        5.38       -2.17     11.51 o 
  -9   1  13       41.35       59.22     13.72 o 
  -8   1  13       47.20       37.95     12.45 o 
  -7   1  13      433.90      363.96     21.24 o 
  -6   1  13      780.03      753.36     24.10 o 
  -5   1  13      580.57      551.30     20.11 o 
  -4   1  13      981.60      952.48     25.69 o 
  -3   1  13      116.74      125.09     11.34 o 
  -2   1  13      564.22      535.66     17.28 o 
  -1   1  13     1132.26     1132.24     24.67 o 
   0   1  13      430.73      395.30     17.65 o 
   1   1  13       53.79       66.51      8.44 o 
   2   1  13       68.74       81.20      9.90 o 
   3   1  13      287.75      251.85     14.08 o 
   4   1  13      138.89      185.28     12.85 o 
   5   1  13      287.44      287.31     17.23 o 
   6   1  13      738.98      677.49     26.06 o 
   7   1  13      562.48      520.96     23.68 o 
   8   1  13     1124.06     1094.01     34.73 o 
   9   1  13      373.55      385.01     37.17 o 
  10   1  13      161.44      164.26     23.60 o 
  11   1  13       31.24       43.28     13.78 o 
  12   1  13      266.88      284.20     22.61 o 
  13   1  13      256.82      284.44     23.74 o 
  14   1  13      403.39      433.47     41.76 o 
 -14   2  13       80.40       65.30     17.77 o 
 -13   2  13        3.58       -6.12     13.56 o 
 -12   2  13        0.84       -1.50     12.61 o 
 -11   2  13        0.85       10.67     12.54 o 
 -10   2  13      539.80      496.38     24.70 o 
  -9   2  13       38.79       49.98     15.33 o 
  -8   2  13      964.83     1012.16     32.73 o 
  -7   2  13       47.59       44.55     10.49 o 
  -6   2  13      643.72      671.95     22.50 o 
  -5   2  13        1.53       -0.48      8.00 o 
  -4   2  13       10.56       -0.87     10.21 o 
  -3   2  13     1567.19     1600.70     34.38 o 
  -2   2  13     1309.29     1266.80     29.47 o 
  -1   2  13      292.08      329.12     15.30 o 
   0   2  13      230.35      229.23     13.31 o 
   1   2  13        1.32       -6.88      6.88 o 
   2   2  13       69.01       71.44      9.90 o 
   3   2  13      317.12      311.79     15.24 o 
   4   2  13        0.18       -7.23      7.23 o 
   5   2  13        1.12       -3.77      7.73 o 
   6   2  13      598.13      603.82     21.63 o 
   7   2  13       65.68       67.34     13.40 o 
   8   2  13      398.82      384.78     21.74 o 
   9   2  13        8.34       -1.50     11.32 o 
  10   2  13       30.86       11.66     15.63 o 
  11   2  13       21.33       18.99     13.11 o 
  12   2  13        2.40        8.74     13.18 o 
  13   2  13        1.62       -7.70     13.56 o 
  14   2  13       73.67       55.67     18.88 o 
 -14   3  13       21.90       32.52     15.66 o 
 -13   3  13       81.41       57.37     19.21 o 
 -12   3  13       49.71       45.73     14.75 o 
 -11   3  13       77.37       82.55     21.78 o 
 -10   3  13        1.63       16.91     12.12 o 
  -9   3  13       52.15       70.58     13.84 o 
  -8   3  13      169.72      172.72     14.53 o 
  -7   3  13       64.11       85.28     11.77 o 
  -6   3  13      251.64      268.88     15.50 o 
  -5   3  13      527.22      494.33     20.27 o 
  -4   3  13      180.33      165.81     12.49 o 
  -3   3  13       71.89       83.84     10.27 o 
  -2   3  13       58.23       69.14     10.00 o 
  -1   3  13     1535.26     1577.74     44.59 o 
   0   3  13      293.53      325.71     17.15 o 
   1   3  13     1949.41     2004.61     39.11 o 
   2   3  13      409.43      396.46     18.20 o 
   3   3  13        3.73       -3.79      7.33 o 
   4   3  13      511.38      499.31     19.07 o 
   5   3  13      152.10      169.11     12.93 o 
   6   3  13        0.12       -3.13      8.45 o 
   7   3  13     2475.53     2562.43     87.12 o 
   8   3  13      305.61      351.22     21.53 o 
   9   3  13      126.18      108.35     16.00 o 
  10   3  13       17.98       12.13     12.19 o 
  11   3  13       39.94       44.54     14.11 o 
  12   3  13       55.97       70.53     15.69 o 
  13   3  13      398.91      510.52     26.20 o 
 -14   4  13       26.34       25.04     18.45 o 
 -13   4  13       19.56       26.31     14.76 o 
 -12   4  13        0.92       -5.83     12.76 o 
 -11   4  13       30.23       18.54     12.33 o 
 -10   4  13       30.91       48.14     13.38 o 
  -9   4  13      201.32      252.94     16.58 o 
  -8   4  13      770.28      765.27     25.66 o 
  -7   4  13     1383.15     1485.72     40.70 o 
  -6   4  13       19.78        3.01      9.00 o 
  -5   4  13       62.00       62.42     10.20 o 
  -4   4  13       23.11        4.07      7.78 o 
  -3   4  13        0.81       -7.18      7.18 o 
  -2   4  13      348.11      328.74     15.18 o 
  -1   4  13      225.95      231.54     16.22 o 
   0   4  13     1512.21     1535.69     33.10 o 
   1   4  13      201.99      225.95     18.37 o 
   2   4  13       51.45       52.08      9.29 o 
   3   4  13       38.44       59.18      9.25 o 
   4   4  13       56.36       37.38     12.74 o 
   5   4  13       92.06       80.52     13.38 o 
   6   4  13       60.18       68.54     11.08 o 
   7   4  13      158.51      138.75     13.88 o 
   8   4  13       56.97       59.82     13.67 o 
   9   4  13        6.17        3.19     11.79 o 
  10   4  13        2.26      -10.76     10.76 o 
  11   4  13       19.91       26.06     13.21 o 
  12   4  13        5.11        3.76     11.79 o 
  13   4  13        9.74        1.85     13.26 o 
 -14   5  13        0.76       -5.63     15.90 o 
 -13   5  13       20.17       -3.05     15.50 o 
 -12   5  13       28.53       18.87     16.52 o 
 -11   5  13      220.39      217.01     22.58 o 
 -10   5  13        7.78        8.82     10.34 o 
  -9   5  13       35.42        9.82      9.71 o 
  -8   5  13      252.04      247.44     15.81 o 
  -7   5  13       78.46       81.66     12.59 o 
  -6   5  13      568.92      565.82     24.85 o 
  -5   5  13      235.50      256.17     12.27 o 
  -4   5  13       38.29       26.07      8.81 o 
  -3   5  13        5.75       -3.69      7.29 o 
  -2   5  13      804.82      775.24     22.30 o 
  -1   5  13        6.88        2.38      8.04 o 
   0   5  13     1870.08     1950.15     38.36 o 
   1   5  13      465.54      445.24     17.53 o 
   2   5  13      383.21      420.33     16.91 o 
   3   5  13       65.78       52.97     14.66 o 
   4   5  13       73.31       41.65      9.42 o 
   5   5  13      553.88      550.88     25.45 o 
   6   5  13     1564.10     1552.86     35.68 o 
   7   5  13      311.59      350.53     17.87 o 
   8   5  13     1378.30     1375.20     34.69 o 
   9   5  13       11.10        7.14     11.83 o 
  10   5  13        3.07       -3.80     10.30 o 
  11   5  13      339.14      288.62     19.97 o 
  12   5  13      128.94      130.89     16.51 o 
  13   5  13       11.12        7.60     13.50 o 
 -13   6  13       71.50       76.23     25.95 o 
 -12   6  13        1.32        6.02     15.87 o 
 -11   6  13       10.13       -6.75     11.36 o 
 -10   6  13        9.66       -2.86     10.92 o 
  -9   6  13      226.31      245.09     18.21 o 
  -8   6  13       30.98       20.80     12.31 o 
  -7   6  13      446.06      489.66     22.07 o 
  -6   6  13       44.46       43.22      8.58 o 
  -5   6  13        2.70        4.67      9.30 o 
  -4   6  13      153.54      147.01     11.86 o 
  -3   6  13       29.98       35.22      8.89 o 
  -2   6  13      155.63      174.13     12.23 o 
  -1   6  13     1612.76     1587.04     33.53 o 
   0   6  13       31.85       27.05      8.87 o 
   1   6  13     1159.62     1102.41     27.16 o 
   2   6  13        2.57       -4.69      7.94 o 
   3   6  13       54.27       34.69      9.23 o 
   4   6  13       84.30       72.74     10.32 o 
   5   6  13       88.96       99.05     11.21 o 
   6   6  13        5.02       -1.08      8.83 o 
   7   6  13        2.03        0.50     11.68 o 
   8   6  13       68.26       80.67     11.21 o 
   9   6  13        1.73        7.11     10.82 o 
  10   6  13        5.16        0.88     11.54 o 
  11   6  13        6.88        7.96     12.95 o 
  12   6  13        2.88        2.00     14.18 o 
 -13   7  13       28.26       -2.59     27.54 o 
 -12   7  13       81.13      120.80     26.28 o 
 -11   7  13        1.25       11.45     11.61 o 
 -10   7  13      123.58      176.22     16.62 o 
  -9   7  13        2.57       -0.12     10.80 o 
  -8   7  13        8.21       13.89      9.60 o 
  -7   7  13      518.29      518.33     19.72 o 
  -6   7  13       86.26       76.49     10.17 o 
  -5   7  13      311.17      335.37     17.75 o 
  -4   7  13       86.77       99.75     12.04 o 
  -3   7  13      114.85      121.94     12.45 o 
  -2   7  13      183.00      176.82     13.63 o 
  -1   7  13      115.16      110.23     19.11 o 
   0   7  13      960.72     1014.47     33.22 o 
   1   7  13      935.19      948.44     29.07 o 
   2   7  13      300.68      293.38     14.07 o 
   3   7  13       62.62       68.89      9.74 o 
   4   7  13      201.19      190.43     12.72 o 
   5   7  13      100.79      109.72     11.72 o 
   6   7  13      799.82      798.12     24.44 o 
   7   7  13      463.72      479.14     20.70 o 
   8   7  13      171.23      161.49     14.73 o 
   9   7  13      558.94      544.03     22.65 o 
  10   7  13       40.81       44.23     14.60 o 
  11   7  13       11.00       -5.52     13.55 o 
  12   7  13        0.65        1.46     13.51 o 
 -12   8  13        2.82       11.92     14.35 o 
 -11   8  13       12.57        7.13     14.11 o 
 -10   8  13        3.42       11.42     12.21 o 
  -9   8  13        9.49        6.77     10.08 o 
  -8   8  13      194.88      210.75     14.49 o 
  -7   8  13        9.92       25.79     11.03 o 
  -6   8  13       58.09       52.85     11.19 o 
  -5   8  13        6.56        1.36      8.83 o 
  -4   8  13       71.25       49.63     11.08 o 
  -3   8  13       54.10       57.28     13.10 o 
  -2   8  13      559.10      608.68     21.64 o 
  -1   8  13       14.62       17.79     13.30 o 
   0   8  13      931.08     1073.06     45.84 o 
   1   8  13      336.28      330.59     16.96 o 
   2   8  13        1.50       -2.57      9.11 o 
   3   8  13       28.89       49.97     10.83 o 
   4   8  13       14.06       13.94      8.39 o 
   5   8  13      115.12      112.35     11.50 o 
   6   8  13        0.96       -7.97      8.43 o 
   7   8  13       25.12       12.87      9.62 o 
   8   8  13       24.79       22.58     10.51 o 
   9   8  13      180.40      143.48     14.76 o 
  10   8  13      160.62      140.76     17.40 o 
  11   8  13        0.02        2.57     12.92 o 
 -11   9  13        6.55       10.37     14.77 o 
 -10   9  13       43.58       85.14     17.90 o 
  -9   9  13        8.05        6.16     13.91 o 
  -8   9  13        1.62       -4.36     13.21 o 
  -7   9  13      147.99      156.14     22.96 o 
  -6   9  13      510.75      509.99     27.36 o 
  -5   9  13       13.39        1.50     11.99 o 
  -4   9  13       38.56       32.39     13.03 o 
  -3   9  13       12.27       -3.86     10.96 o 
  -2   9  13       63.22       58.68     13.37 o 
  -1   9  13      450.02      480.65     35.83 o 
   0   9  13      266.42      255.77     14.28 o 
   1   9  13      518.14      523.83     23.33 o 
   2   9  13      432.29      456.09     19.00 o 
   3   9  13      159.28      132.80     12.68 o 
   4   9  13        6.08       -2.28      9.01 o 
   5   9  13      373.60      386.16     24.77 o 
   6   9  13       43.85       53.45     12.22 o 
   7   9  13      365.01      397.17     19.30 o 
   8   9  13      142.62      146.92     16.45 o 
   9   9  13       64.93       75.07     12.69 o 
  10   9  13       18.20        7.28     10.61 o 
 -10  10  13       42.84       34.38     15.66 o 
  -9  10  13        7.30        8.81     14.06 o 
  -8  10  13       18.27       23.06     14.53 o 
  -7  10  13       13.67       14.59     13.71 o 
  -6  10  13        0.59      -10.44     12.34 o 
  -5  10  13        1.42      -11.27     11.27 o 
  -4  10  13        9.68        2.29     11.00 o 
  -3  10  13      347.93      385.35     23.16 o 
  -2  10  13       51.34       16.85     15.34 o 
  -1  10  13      427.29      522.24     31.01 o 
   0  10  13       32.21       50.85     14.40 o 
   1  10  13       25.44       19.39     16.50 o 
   2  10  13       50.27       49.50     13.60 o 
   3  10  13       67.37       54.12     13.54 o 
   4  10  13       11.33       22.03     12.58 o 
   5  10  13       71.80       74.54     15.94 o 
   6  10  13        3.58       11.47     13.10 o 
   7  10  13       63.48       55.05     15.99 o 
   8  10  13       58.38       89.67     18.13 o 
   9  10  13      275.52      262.47     23.82 o 
  -9  11  13        2.61       17.15     14.56 o 
  -8  11  13       32.73       22.71     14.59 o 
  -7  11  13       21.21       10.27     18.11 o 
  -6  11  13      150.85      120.47     17.36 o 
  -5  11  13       12.13        0.72     23.21 o 
  -4  11  13       23.12       -9.43     12.01 o 
  -3  11  13       25.87       31.46     13.45 o 
  -2  11  13       67.28       60.03     14.12 o 
  -1  11  13        3.97       20.71     12.16 o 
   0  11  13      309.43      333.45     22.08 o 
   1  11  13      111.59      112.85     29.65 o 
   2  11  13      434.81      410.77     24.19 o 
   3  11  13       42.15       53.23     14.95 o 
   4  11  13       52.44       63.84     14.81 o 
   5  11  13        0.17        0.57     14.32 o 
   6  11  13      149.31      156.44     19.04 o 
   7  11  13        0.24        5.76     22.97 o 
   8  11  13      187.32      186.26     25.34 o 
  -7  12  13       15.48       24.98     16.71 o 
  -6  12  13        3.32       23.35     17.16 o 
  -5  12  13        7.05       13.18     15.13 o 
  -4  12  13       21.08       14.45     14.87 o 
  -3  12  13       24.12       22.14     14.74 o 
  -2  12  13       92.63       69.12     16.89 o 
  -1  12  13      102.68       97.12     18.12 o 
   0  12  13       84.86       98.05     18.24 o 
   1  12  13       15.97       52.30     16.77 o 
   2  12  13       23.37       15.76     40.52 o 
   3  12  13        7.86        1.02     13.88 o 
   4  12  13       15.47        1.70     11.63 o 
   5  12  13       13.01        9.91     15.15 o 
   6  12  13        7.62       -7.99     14.01 o 
   7  12  13       20.60       30.87     30.69 o 
  -5  13  13       36.75       33.59     18.49 o 
  -4  13  13       93.40       94.24     18.62 o 
  -3  13  13       13.62       10.32     14.79 o 
  -2  13  13        2.36      -10.83     13.96 o 
  -1  13  13       87.54       58.47     16.25 o 
   0  13  13        0.11      -13.44     13.44 o 
   1  13  13      348.50      401.51     27.44 o 
   2  13  13       28.84       28.50     15.66 o 
   3  13  13       24.34       38.72     34.17 o 
   4  13  13        0.58       11.68     11.99 o 
 -14   0  14        0.83       -0.85     21.27 o 
 -12   0  14       27.17        1.59     18.88 o 
 -10   0  14      552.28      515.91     36.86 o 
  -8   0  14      957.49      987.08     78.26 o 
  -6   0  14      226.90      209.07     24.59 o 
  -4   0  14      304.86      244.56     24.12 o 
  -2   0  14     1108.45     1027.17     43.42 o 
   0   0  14      107.01      134.67     48.33 o 
   2   0  14       63.29       54.66     15.52 o 
   4   0  14       24.38       22.69     14.47 o 
   6   0  14     2134.30     2168.87     72.31 o 
   8   0  14      629.13      609.65     47.45 o 
  10   0  14       26.04       32.05     25.78 o 
  12   0  14       58.10      105.01     24.18 o 
 -14   1  14        2.20       22.83     15.87 o 
 -13   1  14       84.60       81.53     17.21 o 
 -12   1  14        0.44       -4.29     13.66 o 
 -11   1  14        0.27       -4.47     12.48 o 
 -10   1  14       20.73       27.40     13.57 o 
  -9   1  14      449.05      573.78     26.84 o 
  -8   1  14       72.19       85.04     15.44 o 
  -7   1  14      298.25      337.35     20.55 o 
  -6   1  14        0.94       -9.89      9.89 o 
  -5   1  14       64.71       79.18     19.82 o 
  -4   1  14        0.47       -5.35      7.99 o 
  -3   1  14      126.56      125.51     12.04 o 
  -2   1  14        4.50       -1.39      8.00 o 
  -1   1  14       19.84       18.51     11.89 o 
   0   1  14      270.06      259.05     14.58 o 
   1   1  14       14.18       10.86      7.89 o 
   2   1  14       63.66       53.98      9.82 o 
   3   1  14     1125.94     1055.15     27.88 o 
   4   1  14      297.22      275.64     17.89 o 
   5   1  14      332.50      335.67     19.79 o 
   6   1  14       16.00       21.91     11.19 o 
   7   1  14        9.95        6.09     12.32 o 
   8   1  14       29.02       25.81     12.74 o 
   9   1  14        7.52       11.72     11.83 o 
  10   1  14        8.44       -5.21     11.70 o 
  11   1  14        9.13        9.28     13.05 o 
  12   1  14       92.77       63.56     23.55 o 
  13   1  14      157.22      201.39     22.64 o 
 -14   2  14        8.47       11.65     15.62 o 
 -13   2  14        4.30       -4.73     13.47 o 
 -12   2  14       12.37       18.05     14.45 o 
 -11   2  14        2.76       -2.86     12.80 o 
 -10   2  14      127.03      157.05     21.72 o 
  -9   2  14      573.32      529.25     27.89 o 
  -8   2  14      135.76      159.19     16.78 o 
  -7   2  14     1081.26     1067.21     37.07 o 
  -6   2  14       27.29       -1.39      9.15 o 
  -5   2  14      273.97      284.55     16.14 o 
  -4   2  14        0.53       -6.97      8.27 o 
  -3   2  14      548.98      548.60     22.04 o 
  -2   2  14      510.97      505.05     25.93 o 
  -1   2  14     2093.08     1962.44     39.90 o 
   0   2  14       42.28       31.35      9.79 o 
   1   2  14      124.80      117.39     12.67 o 
   2   2  14      165.28      144.55     13.55 o 
   3   2  14       97.77       74.22     10.55 o 
   4   2  14       87.63       96.84     11.72 o 
   5   2  14      419.16      473.33     30.15 o 
   6   2  14     1005.29      973.43     32.08 o 
   7   2  14      894.13      902.03     31.89 o 
   8   2  14      275.57      286.01     20.50 o 
   9   2  14        1.32      -10.75     10.75 o 
  10   2  14       65.53       63.34     14.69 o 
  11   2  14      165.44      170.24     19.65 o 
  12   2  14       18.12       19.92     17.95 o 
  13   2  14      155.08      173.87     28.42 o 
 -13   3  14        5.76       -9.75     14.39 o 
 -12   3  14       48.88       36.93     15.45 o 
 -11   3  14       25.06       15.14     13.64 o 
 -10   3  14      247.74      236.35     20.14 o 
  -9   3  14        2.04       11.47     12.34 o 
  -8   3  14      291.39      356.68     21.77 o 
  -7   3  14       57.13       68.57     12.79 o 
  -6   3  14       15.73        8.86      9.37 o 
  -5   3  14        2.45       -8.42      8.42 o 
  -4   3  14       43.55       35.39      9.78 o 
  -3   3  14       84.96       96.05     11.43 o 
  -2   3  14      198.32      222.12     18.36 o 
  -1   3  14      480.19      458.31     22.14 o 
   0   3  14      310.64      261.81     14.88 o 
   1   3  14      537.61      516.52     19.28 o 
   2   3  14      266.79      279.47     15.06 o 
   3   3  14       15.47       14.72      8.63 o 
   4   3  14      104.62      125.56     12.24 o 
   5   3  14      513.12      566.11     21.45 o 
   6   3  14      506.13      507.06     28.81 o 
   7   3  14       33.40       16.61     17.32 o 
   8   3  14      139.47      143.54     16.51 o 
   9   3  14        5.28      -10.93     10.93 o 
  10   3  14       14.57       15.20     13.02 o 
  11   3  14        4.08       27.80     14.27 o 
  12   3  14      145.95      186.83     20.59 o 
  13   3  14       40.41       48.64     16.76 o 
 -13   4  14       56.84       33.07     18.49 o 
 -12   4  14        3.58        1.79     14.42 o 
 -11   4  14       68.81       56.83     15.38 o 
 -10   4  14       16.57        2.09     12.53 o 
  -9   4  14      247.77      274.81     20.27 o 
  -8   4  14      206.99      210.10     15.89 o 
  -7   4  14      381.47      420.71     24.36 o 
  -6   4  14     1017.22     1029.93     29.07 o 
  -5   4  14        1.10       -8.26      8.26 o 
  -4   4  14      267.64      262.23     18.65 o 
  -3   4  14       10.95       11.65      8.43 o 
  -2   4  14      693.90      653.84     21.67 o 
  -1   4  14     1492.72     1469.04     33.07 o 
   0   4  14      178.38      158.65     12.90 o 
   1   4  14      281.75      254.83     14.88 o 
   2   4  14       14.89        3.79      8.58 o 
   3   4  14       66.51       38.08      9.96 o 
   4   4  14      139.63      106.46     11.74 o 
   5   4  14     2170.83     2204.05     86.70 o 
   6   4  14      305.32      347.04     21.90 o 
   7   4  14      539.21      498.87     24.59 o 
   8   4  14       40.53       17.34     12.54 o 
   9   4  14        8.73        0.84     12.04 o 
  10   4  14       86.77       62.25     14.97 o 
  11   4  14       24.13       38.43     14.94 o 
  12   4  14      264.70      321.39     22.09 o 
 -13   5  14        0.28       22.69     17.54 o 
 -12   5  14       22.66        4.15     18.07 o 
 -11   5  14        4.51        5.68     15.20 o 
 -10   5  14       34.37      -13.70     13.70 o 
  -9   5  14       61.45       49.62     12.31 o 
  -8   5  14        5.57       20.21     10.41 o 
  -7   5  14       38.39       23.35     10.09 o 
  -6   5  14       47.18       48.49     10.89 o 
  -5   5  14        3.18       -1.33      8.92 o 
  -4   5  14        0.06       -9.44      9.44 o 
  -3   5  14       71.55       75.78     10.78 o 
  -2   5  14       88.23       66.30     12.59 o 
  -1   5  14        7.13       20.40      9.14 o 
   0   5  14      480.41      538.92     19.60 o 
   1   5  14      236.33      250.99     14.62 o 
   2   5  14       21.24       15.40      8.74 o 
   3   5  14      216.65      241.15     14.59 o 
   4   5  14        9.62       14.17      8.93 o 
   5   5  14        6.74       14.71      9.66 o 
   6   5  14      298.98      263.68     16.53 o 
   7   5  14      261.16      252.95     17.05 o 
   8   5  14       70.40       35.81     13.11 o 
   9   5  14      354.48      379.91     23.28 o 
  10   5  14       13.98       -1.45     11.64 o 
  11   5  14       11.37       34.44     13.37 o 
  12   5  14        0.04      -11.81     11.81 o 
 -12   6  14      102.50      144.64     26.39 o 
 -11   6  14        4.63        4.52     15.40 o 
 -10   6  14       36.09       49.22     13.93 o 
  -9   6  14       15.25        3.84     11.57 o 
  -8   6  14      492.04      510.08     23.94 o 
  -7   6  14       77.66       71.43     13.18 o 
  -6   6  14      113.30      120.42     14.16 o 
  -5   6  14      173.37      190.00     15.77 o 
  -4   6  14        5.88        3.08      8.48 o 
  -3   6  14       14.27       -7.85      7.85 o 
  -2   6  14      105.33       81.61     10.82 o 
  -1   6  14      190.59      201.74     16.22 o 
   0   6  14     1404.35     1381.00     31.74 o 
   1   6  14       31.76       54.41     10.16 o 
   2   6  14      199.07      195.71     13.60 o 
   3   6  14        2.81       -7.37      8.26 o 
   4   6  14      481.88      486.12     19.51 o 
   5   6  14        3.71       13.08      9.19 o 
   6   6  14      810.16      847.03     26.73 o 
   7   6  14        2.46       -8.31      9.86 o 
   8   6  14       90.96       98.51     13.46 o 
   9   6  14       62.15       47.93     14.69 o 
  10   6  14       37.96       17.48     13.67 o 
  11   6  14       24.79        8.57     15.32 o 
 -12   7  14       19.58       24.50     25.69 o 
 -11   7  14        0.27        4.22     16.59 o 
 -10   7  14       55.29       52.38     13.97 o 
  -9   7  14        0.64        5.79     11.37 o 
  -8   7  14        4.77        4.14     10.59 o 
  -7   7  14       57.22       54.52     13.03 o 
  -6   7  14      134.42      114.38     14.12 o 
  -5   7  14       48.35       40.26     11.25 o 
  -4   7  14       28.31       27.74     10.37 o 
  -3   7  14        6.78       -3.61      9.47 o 
  -2   7  14       93.26      107.39     12.75 o 
  -1   7  14      167.62      212.22     22.15 o 
   0   7  14       65.23       99.75     12.46 o 
   1   7  14        7.31       22.51     10.48 o 
   2   7  14      199.41      178.46     14.58 o 
   3   7  14        0.12       -8.99      8.99 o 
   4   7  14       57.01       52.77     10.40 o 
   5   7  14       95.61      102.89     11.76 o 
   6   7  14      131.77      146.10     13.65 o 
   7   7  14      156.68      139.18     14.21 o 
   8   7  14      377.30      410.26     20.27 o 
   9   7  14       89.10       91.22     16.26 o 
  10   7  14      101.17       84.76     23.44 o 
  11   7  14       24.06       35.42     15.38 o 
 -11   8  14       11.75       11.29     15.54 o 
 -10   8  14        6.63        9.95     15.14 o 
  -9   8  14      148.01      172.16     19.37 o 
  -8   8  14       59.40       35.04     20.35 o 
  -7   8  14      354.22      412.78     21.00 o 
  -6   8  14        7.70        1.03     10.31 o 
  -5   8  14        8.27       -2.67     18.62 o 
  -4   8  14       10.45        3.79      9.36 o 
  -3   8  14      192.96      183.09     14.32 o 
  -2   8  14        3.51       19.07      9.96 o 
  -1   8  14     1076.43     1120.51     31.50 o 
   0   8  14       32.68       20.24     10.72 o 
   1   8  14      469.46      475.64     22.61 o 
   2   8  14       26.35        8.67      9.92 o 
   3   8  14       77.73       82.18     12.19 o 
   4   8  14        0.28       -2.70     10.87 o 
   5   8  14      746.42      800.43     38.63 o 
   6   8  14        0.35        7.32      9.92 o 
   7   8  14      328.71      341.38     18.44 o 
   8   8  14        6.21       -6.06     10.07 o 
   9   8  14        0.68       -8.98     10.51 o 
  10   8  14        0.61       12.17     13.36 o 
 -10   9  14       30.43       13.92     15.18 o 
  -9   9  14       33.67       34.60     21.93 o 
  -8   9  14        2.27      -13.64     13.64 o 
  -7   9  14       26.61       15.12     14.08 o 
  -6   9  14      139.63      149.24     30.22 o 
  -5   9  14        8.79       10.05     13.23 o 
  -4   9  14       13.21       -7.86     13.04 o 
  -3   9  14      101.78       76.04     15.75 o 
  -2   9  14       42.63       39.58     13.40 o 
  -1   9  14       27.05       24.19     14.05 o 
   0   9  14        7.34        4.39     12.23 o 
   1   9  14       92.31       89.26     15.98 o 
   2   9  14       11.89       -5.03     13.09 o 
   3   9  14        5.87       -8.42      9.39 o 
   4   9  14       10.67       21.16     10.40 o 
   5   9  14        0.87       15.01     10.76 o 
   6   9  14      164.34      167.60     15.99 o 
   7   9  14      330.39      339.20     22.72 o 
   8   9  14       89.93       93.75     14.85 o 
   9   9  14       84.03       73.79     13.51 o 
  -9  10  14       16.28       47.22     16.57 o 
  -8  10  14      205.55      224.56     34.52 o 
  -7  10  14       10.49        4.37     14.23 o 
  -6  10  14        5.79       -2.28     13.23 o 
  -5  10  14        9.45       12.26     13.21 o 
  -4  10  14        2.76      -11.80     11.80 o 
  -3  10  14      131.42      121.21     31.88 o 
  -2  10  14      194.00      174.42     18.30 o 
  -1  10  14      102.82       98.70     16.09 o 
   0  10  14      567.57      629.06     67.54 o 
   1  10  14        2.86        1.64     12.15 o 
   2  10  14      205.37      183.87     18.92 o 
   3  10  14       13.45       20.49     13.51 o 
   4  10  14      116.39      124.44     22.61 o 
   5  10  14       17.42       13.30     14.02 o 
   6  10  14      418.07      440.32     27.59 o 
   7  10  14       20.44       17.76     17.21 o 
   8  10  14       41.26       41.81     16.94 o 
  -8  11  14        0.77      -13.01     29.42 o 
  -7  11  14        0.24       -8.72     13.39 o 
  -6  11  14        4.29       -5.11     13.82 o 
  -5  11  14       18.08       -5.19     17.11 o 
  -4  11  14       24.85        2.13     13.50 o 
  -3  11  14        8.33       24.95     13.10 o 
  -2  11  14      102.08      125.74     17.31 o 
  -1  11  14       25.59       29.66     13.45 o 
   0  11  14       18.83       -1.98     15.67 o 
   1  11  14        5.37       -3.12     16.50 o 
   2  11  14       49.36       46.05     14.81 o 
   3  11  14        5.42        4.00     13.04 o 
   4  11  14       25.91       16.81     22.17 o 
   5  11  14        3.73        7.14     20.81 o 
   6  11  14       35.51       43.78     16.04 o 
   7  11  14       92.92       71.30     36.92 o 
  -6  12  14       22.36        3.63     30.32 o 
  -5  12  14        6.06       -7.19     16.37 o 
  -4  12  14        2.22       -4.90     14.88 o 
  -3  12  14        3.49        3.68     14.52 o 
  -2  12  14      109.31      120.20     19.90 o 
  -1  12  14       97.76      110.53     36.32 o 
   0  12  14      149.71      171.80     22.23 o 
   1  12  14      106.54       91.98     21.09 o 
   2  12  14        2.68      -27.58     34.83 o 
   3  12  14       25.20       44.40     24.54 o 
   4  12  14       33.22       49.68     17.85 o 
   5  12  14      164.96      176.37     40.01 o 
  -2  13  14        2.51       -4.54     28.81 o 
  -1  13  14       12.08       23.60     16.26 o 
   0  13  14       36.02       11.94     15.42 o 
   1  13  14       28.25       25.84     31.35 o 
 -13   0  15      129.20      125.23     27.75 o 
 -11   0  15        4.13      -16.84     16.84 o 
  -9   0  15        0.25      -14.32     17.32 o 
  -7   0  15       32.66       11.04     34.41 o 
  -5   0  15       28.32       29.61     18.07 o 
  -3   0  15      622.23      656.84     37.23 o 
  -1   0  15     2092.37     2072.55    114.82 o 
   1   0  15     1558.86     1583.76    109.10 o 
   3   0  15      647.09      598.36     35.39 o 
   5   0  15      435.64      392.45     30.84 o 
   7   0  15      479.96      406.01     32.23 o 
   9   0  15       20.99       -7.99     15.72 o 
  11   0  15      266.04      306.82     58.62 o 
 -13   1  15       12.32        8.62     14.92 o 
 -12   1  15        3.61       -3.71     13.52 o 
 -11   1  15        3.94        0.50     13.16 o 
 -10   1  15      161.74      146.96     25.54 o 
  -9   1  15       65.19       59.08     15.50 o 
  -8   1  15      456.29      493.12     25.70 o 
  -7   1  15       91.73      109.40     16.17 o 
  -6   1  15      192.77      171.08     16.91 o 
  -5   1  15      110.81      107.20     14.89 o 
  -4   1  15      407.21      366.28     20.69 o 
  -3   1  15      510.43      503.08     31.39 o 
  -2   1  15     1065.42     1078.00     33.33 o 
  -1   1  15      444.50      437.59     22.04 o 
   0   1  15      318.50      315.29     19.21 o 
   1   1  15       45.22       42.13     11.86 o 
   2   1  15       59.32       62.90     13.01 o 
   3   1  15      423.98      414.52     21.54 o 
   4   1  15       54.42       32.61     11.90 o 
   5   1  15       62.88       71.07     15.82 o 
   6   1  15      224.58      227.60     18.36 o 
   7   1  15        0.25       -6.34     17.17 o 
   8   1  15        0.65       -3.58     11.89 o 
   9   1  15       20.36       24.52     13.25 o 
  10   1  15       11.54      -11.99     12.33 o 
  11   1  15       57.72       63.57     16.49 o 
  12   1  15       21.86       26.91     15.70 o 
 -13   2  15        3.18       -3.25     14.52 o 
 -12   2  15       20.76       10.38     14.33 o 
 -11   2  15        1.03      -11.65     11.65 o 
 -10   2  15       11.18        3.45     13.33 o 
  -9   2  15      205.89      223.22     20.10 o 
  -8   2  15        0.99      -11.45     11.45 o 
  -7   2  15       26.73        2.70     11.77 o 
  -6   2  15       83.91       62.69     13.84 o 
  -5   2  15        0.90      -10.74     10.74 o 
  -4   2  15       60.24       62.53     11.23 o 
  -3   2  15       30.05       20.55     10.03 o 
  -2   2  15      775.83      796.96     25.17 o 
  -1   2  15       73.19       47.34     11.05 o 
   0   2  15     1191.20     1209.93     36.66 o 
   1   2  15       25.55        7.55      9.46 o 
   2   2  15      723.46      736.58     24.03 o 
   3   2  15       32.47       18.40     14.68 o 
   4   2  15      621.94      595.81     25.33 o 
   5   2  15       72.56       79.69     13.92 o 
   6   2  15      617.65      657.22     37.70 o 
   7   2  15      302.07      325.89     21.42 o 
   8   2  15       35.43       25.76     13.47 o 
   9   2  15      103.51      100.44     16.45 o 
  10   2  15       30.74       22.05     14.02 o 
  11   2  15       27.01       18.71     14.10 o 
  12   2  15      313.07      312.47     25.04 o 
 -12   3  15        0.11       32.91     14.97 o 
 -11   3  15      124.25       92.21     17.20 o 
 -10   3  15       17.01       27.90     13.83 o 
  -9   3  15      562.14      509.95     25.95 o 
  -8   3  15        0.16       -9.57     12.03 o 
  -7   3  15      306.39      348.87     29.13 o 
  -6   3  15        8.44        4.65      9.99 o 
  -5   3  15       12.27       19.78      9.86 o 
  -4   3  15       93.59      103.90     12.61 o 
  -3   3  15      940.14      979.55     28.01 o 
  -2   3  15       90.97      112.57     16.26 o 
  -1   3  15      657.57      645.00     22.70 o 
   0   3  15       98.30       96.99     12.65 o 
   1   3  15      371.57      341.15     25.84 o 
   2   3  15      125.25      134.58     13.04 o 
   3   3  15       33.90       31.67     10.34 o 
   4   3  15        2.27       -9.76      9.76 o 
   5   3  15      417.21      388.98     21.75 o 
   6   3  15        0.00        9.77     12.13 o 
   7   3  15       39.89       52.44     13.99 o 
   8   3  15       54.30       16.82     12.90 o 
   9   3  15        0.13        7.28     12.97 o 
  10   3  15      144.72      159.70     19.16 o 
  11   3  15       35.68       24.70     15.20 o 
  12   3  15        0.20       20.25     16.09 o 
 -12   4  15       17.18       20.27     16.71 o 
 -11   4  15       10.24       10.54     16.52 o 
 -10   4  15        5.32       21.70     14.30 o 
  -9   4  15       13.26       34.70     14.17 o 
  -8   4  15       60.35       50.17     19.91 o 
  -7   4  15        0.81       -9.72      9.72 o 
  -6   4  15      164.19      123.21     13.68 o 
  -5   4  15       95.48       88.86     12.49 o 
  -4   4  15        6.19       -8.87      8.87 o 
  -3   4  15       94.70      109.28     12.52 o 
  -2   4  15        2.84       10.53      9.45 o 
  -1   4  15      860.84      869.98     25.90 o 
   0   4  15      320.87      294.19     20.88 o 
   1   4  15      510.32      537.47     20.84 o 
   2   4  15        4.09       -6.16      8.88 o 
   3   4  15      588.91      595.33     22.01 o 
   4   4  15      289.25      301.53     17.16 o 
   5   4  15       62.82       56.99     14.24 o 
   6   4  15      912.78      934.84     45.52 o 
   7   4  15      270.17      241.81     28.91 o 
   8   4  15      120.58      125.23     17.07 o 
   9   4  15        8.09       14.55     13.03 o 
  10   4  15       16.54       -4.85     12.98 o 
  11   4  15      121.25       99.65     20.34 o 
 -12   5  15       17.48       11.14     18.03 o 
 -11   5  15       25.28       34.48     23.39 o 
 -10   5  15      346.03      362.47     28.54 o 
  -9   5  15       18.79       36.87     16.79 o 
  -8   5  15      320.62      344.30     21.65 o 
  -7   5  15       54.86       30.85     12.10 o 
  -6   5  15       20.61       13.57     13.14 o 
  -5   5  15       25.01       19.37     11.64 o 
  -4   5  15      245.18      245.92     22.33 o 
  -3   5  15      130.27      112.11     12.60 o 
  -2   5  15     1414.52     1519.99     35.07 o 
  -1   5  15      186.26      147.50     13.34 o 
   0   5  15        7.93        4.37      9.49 o 
   1   5  15       51.31       29.95     13.15 o 
   2   5  15       62.15       68.18     11.21 o 
   3   5  15        9.60       14.93      9.47 o 
   4   5  15      233.06      277.59     16.39 o 
   5   5  15      243.48      244.28     16.21 o 
   6   5  15      362.75      429.97     24.63 o 
   7   5  15        9.36        6.66     12.36 o 
   8   5  15       21.20       20.68     13.12 o 
   9   5  15        1.60       -6.42     12.37 o 
  10   5  15        0.33       -4.24     12.78 o 
  11   5  15        0.56        7.57     14.77 o 
 -11   6  15        3.08       11.92     22.40 o 
 -10   6  15        4.26       22.49     16.74 o 
  -9   6  15        1.92       14.48     12.69 o 
  -8   6  15       10.04       23.81     12.33 o 
  -7   6  15      266.24      278.59     19.63 o 
  -6   6  15        4.16       14.52     11.28 o 
  -5   6  15      134.87      129.27     18.04 o 
  -4   6  15        0.21        4.76     12.23 o 
  -3   6  15       75.88       57.12     12.53 o 
  -2   6  15      103.47      138.73     14.64 o 
  -1   6  15        1.47       -4.27     10.50 o 
   0   6  15      884.31      865.83     28.72 o 
   1   6  15      117.76      114.69     14.16 o 
   2   6  15       74.99       59.36     17.76 o 
   3   6  15      105.17      129.70     14.43 o 
   4   6  15       13.52       -9.51      9.51 o 
   5   6  15     1038.77     1144.90     35.32 o 
   6   6  15       25.47       40.65     12.72 o 
   7   6  15      464.12      556.03     36.43 o 
   8   6  15       47.92       43.99     15.01 o 
   9   6  15      137.03      135.18     17.89 o 
  10   6  15        1.03       14.63     14.00 o 
 -11   7  15       28.31       14.34     32.80 o 
 -10   7  15      181.28      240.49     24.63 o 
  -9   7  15      328.87      357.35     22.51 o 
  -8   7  15       46.25       27.78     12.83 o 
  -7   7  15       17.62       19.85     11.91 o 
  -6   7  15       49.35       40.82     13.94 o 
  -5   7  15       36.07       13.30     11.31 o 
  -4   7  15       34.08       26.91     11.02 o 
  -3   7  15      132.21      154.85     15.47 o 
  -2   7  15      243.37      252.95     17.13 o 
  -1   7  15      397.00      424.91     20.72 o 
   0   7  15      174.84      179.37     15.55 o 
   1   7  15        1.32       -3.01     10.57 o 
   2   7  15       17.54       15.22     15.80 o 
   3   7  15       84.79       51.83     12.02 o 
   4   7  15      339.84      349.84     20.39 o 
   5   7  15      225.49      286.91     25.25 o 
   6   7  15      196.57      204.83     18.50 o 
   7   7  15        5.65        7.93     10.71 o 
   8   7  15        9.75        5.92     13.02 o 
   9   7  15       30.70       45.79     15.25 o 
  10   7  15       61.18       86.69     22.43 o 
 -10   8  15        6.23       11.28     16.09 o 
  -9   8  15       18.66       21.42     13.13 o 
  -8   8  15      122.48      101.06     15.21 o 
  -7   8  15        2.56        4.21     11.16 o 
  -6   8  15       31.90       15.34     11.37 o 
  -5   8  15      202.44      205.67     16.55 o 
  -4   8  15        0.74        6.06     10.27 o 
  -3   8  15       15.48       28.92     11.00 o 
  -2   8  15      154.17      178.44     15.27 o 
  -1   8  15      217.00      189.82     15.55 o 
   0   8  15      202.41      192.87     16.08 o 
   1   8  15       62.22       65.15     12.50 o 
   2   8  15        4.37       -5.15      9.41 o 
   3   8  15       72.42      107.07     13.80 o 
   4   8  15      171.54      174.98     16.40 o 
   5   8  15        3.99       11.98     11.04 o 
   6   8  15      613.38      678.93     27.49 o 
   7   8  15        0.26       -2.56     11.59 o 
   8   8  15      204.70      256.70     17.90 o 
   9   8  15       10.22      -12.36     13.05 o 
  -9   9  15      140.91      214.83     32.42 o 
  -8   9  15       63.98       55.21     21.56 o 
  -7   9  15       41.42       56.55     18.17 o 
  -6   9  15        4.64      -13.77     13.77 o 
  -5   9  15       12.65      -12.30     12.30 o 
  -4   9  15        0.83      -13.41     21.75 o 
  -3   9  15       49.16       29.19     14.21 o 
  -2   9  15        4.17       25.75     13.64 o 
  -1   9  15      205.21      187.77     23.89 o 
   0   9  15       12.01       12.97     16.84 o 
   1   9  15       20.99       10.45     17.80 o 
   2   9  15       41.86       38.58     14.11 o 
   3   9  15       64.99       45.08     22.34 o 
   4   9  15      157.54      161.16     19.82 o 
   5   9  15      195.78      200.91     16.82 o 
   6   9  15       14.91       22.73     12.34 o 
   7   9  15       55.10       87.51     15.06 o 
   8   9  15       26.50       30.71     13.79 o 
  -7  10  15      149.31      142.59     20.47 o 
  -6  10  15        2.39       -7.31     13.78 o 
  -5  10  15        8.58      -11.18     13.82 o 
  -4  10  15      126.54      134.81     21.99 o 
  -3  10  15        3.20       10.14     13.47 o 
  -2  10  15       92.12       88.65     17.08 o 
  -1  10  15      263.57      257.19     40.31 o 
   0  10  15        5.99       13.45     14.07 o 
   1  10  15      123.78      128.30     18.15 o 
   2  10  15        0.62        8.01     15.00 o 
   3  10  15       17.03       12.69     13.26 o 
   4  10  15       68.97       58.33     21.96 o 
   5  10  15      103.64      105.89     22.01 o 
   6  10  15        6.26       -6.21     13.92 o 
   7  10  15      303.28      310.21     35.63 o 
  -6  11  15        8.86       -5.19     21.77 o 
  -5  11  15        6.07       18.46     15.27 o 
  -4  11  15        0.44       21.83     14.64 o 
  -3  11  15        5.49       19.23     14.15 o 
  -2  11  15       40.68       21.45     14.21 o 
  -1  11  15        0.20       11.52     13.78 o 
   0  11  15       75.09       97.47     17.86 o 
   1  11  15       33.68       30.81     15.12 o 
   2  11  15       20.44       32.68     14.74 o 
   3  11  15       20.03       -2.51     13.87 o 
   4  11  15      116.54      134.99     20.00 o 
   5  11  15       35.79       40.42     22.87 o 
  -3  12  15       55.56       -9.44     29.96 o 
  -2  12  15        1.73       18.76     16.61 o 
  -1  12  15      106.50      107.70     20.53 o 
   0  12  15      133.19      131.38     20.95 o 
   1  12  15       43.14       62.72     18.62 o 
   2  12  15        2.27      -15.19     28.81 o 
 -12   0  16        1.41       13.79     21.60 o 
 -10   0  16      306.21      399.74     36.05 o 
  -8   0  16        3.26       -7.67     18.62 o 
  -6   0  16       19.36       16.51     17.72 o 
  -4   0  16      861.70      950.87     47.57 o 
  -2   0  16      720.02      816.53     42.69 o 
   0   0  16      324.88      301.24     28.29 o 
   2   0  16      322.95      352.42     30.19 o 
   4   0  16        1.36       36.80     25.45 o 
   6   0  16      249.85      237.87     28.45 o 
   8   0  16       87.72       70.53     21.75 o 
  10   0  16        5.99       18.30     20.32 o 
 -12   1  16        1.50       14.03     14.92 o 
 -11   1  16        1.71      -12.43     12.43 o 
 -10   1  16        1.10       12.65     14.06 o 
  -9   1  16       52.62       50.50     15.43 o 
  -8   1  16        3.91        4.93     15.54 o 
  -7   1  16       71.51       79.73     15.64 o 
  -6   1  16        0.93      -11.63     11.63 o 
  -5   1  16      234.04      255.66     24.52 o 
  -4   1  16      244.78      222.47     18.58 o 
  -3   1  16      377.45      441.14     23.29 o 
  -2   1  16      467.57      539.45     27.39 o 
  -1   1  16      209.60      199.72     17.65 o 
   0   1  16      538.58      565.84     25.37 o 
   1   1  16      178.81      183.84     18.70 o 
   2   1  16       79.84       91.47     18.37 o 
   3   1  16      323.38      379.90     21.51 o 
   4   1  16      137.65      144.09     19.80 o 
   5   1  16      507.41      496.49     24.82 o 
   6   1  16       63.26       33.00     13.41 o 
   7   1  16       75.31       58.20     15.35 o 
   8   1  16        7.37      -12.07     12.07 o 
   9   1  16       23.81        1.99     19.59 o 
  10   1  16        0.61      -11.13     13.16 o 
  11   1  16      103.47       98.57     18.83 o 
 -12   2  16       75.46       95.93     18.43 o 
 -11   2  16       48.60       44.96     16.13 o 
 -10   2  16       45.50       52.50     15.85 o 
  -9   2  16       76.18       69.77     18.20 o 
  -8   2  16       79.56       45.75     14.90 o 
  -7   2  16        2.21        3.54     12.39 o 
  -6   2  16      106.52       81.88     15.39 o 
  -5   2  16        4.05       -3.43     11.50 o 
  -4   2  16       56.70       46.64     13.44 o 
  -3   2  16      594.81      695.11     29.37 o 
  -2   2  16      105.90      109.58     15.52 o 
  -1   2  16      124.48      157.26     16.54 o 
   0   2  16        0.18       -2.96     10.71 o 
   1   2  16       99.44      104.30     15.21 o 
   2   2  16       55.36       43.70     12.97 o 
   3   2  16       35.05       46.55     12.80 o 
   4   2  16        3.89       -0.66     11.41 o 
   5   2  16       94.07       82.27     14.71 o 
   6   2  16        9.87       -8.00     11.54 o 
   7   2  16      169.13      123.24     17.48 o 
   8   2  16      200.11      235.41     20.90 o 
   9   2  16        0.82        1.86     13.83 o 
  10   2  16        0.34      -10.40     12.98 o 
  11   2  16        3.57       -1.73     14.74 o 
 -11   3  16        0.03      -12.83     14.89 o 
 -10   3  16       89.70       71.54     17.21 o 
  -9   3  16       18.12       -4.63     13.35 o 
  -8   3  16       31.87       24.39     14.41 o 
  -7   3  16      105.69      101.83     16.31 o 
  -6   3  16      126.30      124.47     29.04 o 
  -5   3  16      115.91      143.20     16.99 o 
  -4   3  16      241.33      242.11     21.73 o 
  -3   3  16       49.50       40.45     14.02 o 
  -2   3  16     1116.67     1122.47     30.73 o 
  -1   3  16      965.75      995.09     28.94 o 
   0   3  16      126.05      139.65     13.97 o 
   1   3  16      360.84      389.89     22.10 o 
   2   3  16      108.80       96.99     17.74 o 
   3   3  16        3.49       -2.13     11.01 o 
   4   3  16      859.71      922.95     32.90 o 
   5   3  16        1.24        6.21     11.58 o 
   6   3  16      568.44      627.03     37.00 o 
   7   3  16       28.20       17.99     13.69 o 
   8   3  16        1.50      -11.65     11.65 o 
   9   3  16       25.38       30.08     14.68 o 
  10   3  16       22.14       40.31     15.44 o 
 -11   4  16      162.06      149.25     23.09 o 
 -10   4  16      108.85       82.61     20.25 o 
  -9   4  16       60.67       63.11     18.70 o 
  -8   4  16       20.90       18.45     13.72 o 
  -7   4  16      105.05      119.89     17.18 o 
  -6   4  16        4.77       -2.01     11.96 o 
  -5   4  16       19.40       30.95     11.00 o 
  -4   4  16       20.54       25.00     10.55 o 
  -3   4  16      124.68      124.08     13.45 o 
  -2   4  16      113.34      128.52     13.70 o 
  -1   4  16        0.46       -9.57      9.57 o 
   0   4  16        0.04       -5.21      9.67 o 
   1   4  16        0.21       -6.14      9.39 o 
   2   4  16        8.40        8.68      9.78 o 
   3   4  16      101.86      109.53     13.02 o 
   4   4  16       41.84       60.17     13.63 o 
   5   4  16       10.56       21.99     12.62 o 
   6   4  16      141.21      179.63     18.43 o 
   7   4  16       37.03       32.35     14.53 o 
   8   4  16       33.77       23.50     13.67 o 
   9   4  16       11.58       -8.50     13.17 o 
  10   4  16       73.15       51.87     16.07 o 
 -11   5  16       22.82      -18.18     19.85 o 
 -10   5  16       18.66       37.65     18.34 o 
  -9   5  16      245.18      273.18     65.19 o 
  -8   5  16       37.38       58.11     18.01 o 
  -7   5  16       70.63       76.66     33.22 o 
  -6   5  16        8.61       -4.77     11.68 o 
  -5   5  16       55.01       57.02     13.33 o 
  -4   5  16      162.14      195.61     19.11 o 
  -3   5  16      626.46      605.20     22.90 o 
  -2   5  16        1.82        5.58      9.89 o 
  -1   5  16      965.90     1056.48     29.79 o 
   0   5  16      208.43      207.21     15.59 o 
   1   5  16       13.08        4.01     10.03 o 
   2   5  16      137.96      105.77     13.07 o 
   3   5  16      111.57      109.96     13.06 o 
   4   5  16      184.63      181.62     15.12 o 
   5   5  16      968.37     1088.13     46.83 o 
   6   5  16       17.78       19.93     13.31 o 
   7   5  16      181.69      272.32     21.31 o 
   8   5  16       24.27       27.48     17.48 o 
   9   5  16       26.14       31.36     20.90 o 
  10   5  16       21.91       10.78     16.63 o 
 -10   6  16      153.97      194.81     31.88 o 
  -9   6  16        0.87        9.07     16.23 o 
  -8   6  16       66.17       63.59     18.08 o 
  -7   6  16        5.34       -3.82     11.96 o 
  -6   6  16      112.98      108.55     15.28 o 
  -5   6  16       37.24       50.82     13.35 o 
  -4   6  16        0.17      -10.00     10.00 o 
  -3   6  16        1.53        8.20     14.11 o 
  -2   6  16        2.25       -3.21     10.63 o 
  -1   6  16      113.62       90.22     13.60 o 
   0   6  16       23.96        3.95     10.71 o 
   1   6  16       20.87       32.45     12.07 o 
   2   6  16        2.98       -1.23     10.41 o 
   3   6  16        0.06        8.87     15.42 o 
   4   6  16       64.47       51.10     13.17 o 
   5   6  16        5.28        4.08     11.68 o 
   6   6  16       20.15       41.42     16.44 o 
   7   6  16      100.89      122.95     20.26 o 
   8   6  16       14.33       -4.84     13.34 o 
   9   6  16        2.77       12.94     13.67 o 
  -9   7  16       71.19       86.49     19.73 o 
  -8   7  16      170.80      159.14     17.99 o 
  -7   7  16       35.52       14.67     13.05 o 
  -6   7  16        5.38        7.36     12.91 o 
  -5   7  16       15.85       15.70     11.61 o 
  -4   7  16        3.41       -2.63     17.01 o 
  -3   7  16       94.05       84.33     16.33 o 
  -2   7  16      281.32      315.36     19.30 o 
  -1   7  16       29.80       31.16     11.88 o 
   0   7  16      307.36      336.40     28.21 o 
   1   7  16       27.77       40.87     12.40 o 
   2   7  16       45.25       50.78     12.58 o 
   3   7  16        1.42        0.30     11.13 o 
   4   7  16      350.76      435.20     22.87 o 
   5   7  16      270.81      312.52     20.68 o 
   6   7  16      141.78      215.23     29.39 o 
   7   7  16      164.61      165.33     18.22 o 
   8   7  16       34.35       29.90     17.67 o 
  -8   8  16       36.26       31.80     16.36 o 
  -7   8  16        6.07       -2.58     12.60 o 
  -6   8  16       13.61       -6.16     11.46 o 
  -5   8  16        0.25       -9.84     10.52 o 
  -4   8  16       69.98       78.56     17.23 o 
  -3   8  16        0.16        1.19     10.63 o 
  -2   8  16       34.41       25.53     19.32 o 
  -1   8  16       45.69       52.10     12.12 o 
   0   8  16       30.37       19.22     11.53 o 
   1   8  16       37.69       34.02     12.58 o 
   2   8  16        0.78       -3.52     10.36 o 
   3   8  16       81.22       83.96     18.82 o 
   4   8  16        0.81       12.17     11.56 o 
   5   8  16        3.20       20.53     12.07 o 
   6   8  16       51.92       65.26     16.15 o 
   7   8  16       15.37       19.97     15.76 o 
  -7   9  16       49.98       24.93     16.88 o 
  -6   9  16       61.68       75.00     19.93 o 
  -5   9  16        0.26      -15.06     15.06 o 
  -4   9  16       70.78       61.90     22.93 o 
  -3   9  16       11.67       30.49     14.88 o 
  -2   9  16       79.17      105.62     17.71 o 
  -1   9  16       66.72       73.67     16.23 o 
   0   9  16        7.44        6.58     15.47 o 
   1   9  16       17.00       -1.40     13.29 o 
   2   9  16       31.57       28.10     16.94 o 
   3   9  16       39.47       80.78     18.22 o 
   4   9  16      186.39      196.73     21.94 o 
   5   9  16       98.28      128.56     19.62 o 
   6   9  16      258.47      283.61     25.18 o 
  -6  10  16       42.70       25.18     34.80 o 
  -5  10  16        2.74      -13.49     13.49 o 
  -4  10  16       16.93        2.07     15.08 o 
  -3  10  16        0.13       11.43     14.44 o 
  -2  10  16        4.49       -6.18     12.95 o 
  -1  10  16        9.11       30.73     14.67 o 
   0  10  16      155.36      176.67     21.74 o 
   1  10  16        3.16       23.65     14.28 o 
   2  10  16       19.67        6.33     14.36 o 
   3  10  16        8.52       14.14     14.94 o 
   4  10  16       73.90       95.00     18.28 o 
   5  10  16       18.34       15.74     35.17 o 
  -3  11  16       65.11       47.57     23.53 o 
  -2  11  16       26.37       52.34     16.14 o 
  -1  11  16       45.32       33.35     15.49 o 
   0  11  16        3.05       20.23     14.91 o 
   1  11  16       32.35       33.02     16.42 o 
 -11   0  17      154.89      157.59     30.66 o 
  -9   0  17       39.45       12.99     20.73 o 
  -7   0  17      124.37      148.71     27.03 o 
  -5   0  17      117.78      109.15     23.62 o 
  -3   0  17     1324.84     1329.02     56.45 o 
  -1   0  17      703.83      811.74     43.18 o 
   1   0  17        6.98        8.96     17.33 o 
   3   0  17      207.66      190.30     44.09 o 
   5   0  17      377.86      346.03     32.53 o 
   7   0  17       39.86       -8.91     18.41 o 
   9   0  17      237.18      217.19     30.79 o 
 -11   1  17        7.73       15.29     21.21 o 
 -10   1  17       23.40       60.40     17.88 o 
  -9   1  17       12.40       15.94     14.67 o 
  -8   1  17       57.48       52.12     15.69 o 
  -7   1  17       32.41       60.31     17.21 o 
  -6   1  17       94.53      120.90     17.31 o 
  -5   1  17        0.05        0.03     12.75 o 
  -4   1  17       15.58        9.56     12.75 o 
  -3   1  17        7.25        6.55     12.60 o 
  -2   1  17       13.67        0.01     11.80 o 
  -1   1  17       59.61       63.92     14.02 o 
   0   1  17      104.50       86.04     15.30 o 
   1   1  17       19.72       12.89     11.97 o 
   2   1  17      172.30      157.76     19.34 o 
   3   1  17      183.43      227.93     27.52 o 
   4   1  17      326.06      341.32     22.42 o 
   5   1  17      299.21      271.26     21.17 o 
   6   1  17      297.20      266.51     24.27 o 
   7   1  17       83.69       78.22     19.37 o 
   8   1  17       15.58        7.48     13.85 o 
   9   1  17        2.65        6.89     14.86 o 
  10   1  17       35.86       23.52     15.21 o 
 -10   2  17       83.36       77.25     18.02 o 
  -9   2  17       18.97       17.74     15.11 o 
  -8   2  17        1.83      -11.46     12.71 o 
  -7   2  17       35.11       52.42     15.12 o 
  -6   2  17        1.22       -0.78     12.32 o 
  -5   2  17       31.37       20.18     13.26 o 
  -4   2  17      209.56      262.28     20.52 o 
  -3   2  17      381.16      405.66     23.62 o 
  -2   2  17     1131.65     1232.48     75.29 o 
  -1   2  17       51.77       53.88     14.06 o 
   0   2  17       18.30        2.00     11.62 o 
   1   2  17        3.02       -6.86     11.46 o 
   2   2  17       38.95       29.11     13.86 o 
   3   2  17       10.41       24.62     12.79 o 
   4   2  17      243.15      274.29     22.69 o 
   5   2  17      169.84      159.05     18.74 o 
   6   2  17        4.79       10.03     13.54 o 
   7   2  17        0.27       -9.69     17.08 o 
   8   2  17      118.24      113.70     18.32 o 
   9   2  17       18.53       23.83     14.27 o 
 -10   3  17        6.09        5.56     14.82 o 
  -9   3  17       51.84       38.00     15.59 o 
  -8   3  17       49.66       42.69     15.84 o 
  -7   3  17       62.03       31.06     14.33 o 
  -6   3  17       53.56       50.15     14.99 o 
  -5   3  17       10.65       -0.81     12.41 o 
  -4   3  17      215.43      243.11     20.64 o 
  -3   3  17        6.49        7.11     12.53 o 
  -2   3  17        0.06        0.57     12.40 o 
  -1   3  17      442.48      402.99     25.91 o 
   0   3  17       86.31       78.31     14.95 o 
   1   3  17       73.02       43.85     13.32 o 
   2   3  17        0.45      -11.18     11.18 o 
   3   3  17      220.38      217.98     19.21 o 
   4   3  17      112.27      124.71     17.18 o 
   5   3  17      660.94      651.61     29.56 o 
   6   3  17      161.02      153.95     18.47 o 
   7   3  17       54.20       34.46     15.66 o 
   8   3  17       14.70        7.92     13.95 o 
   9   3  17       27.41       11.78     14.49 o 
 -10   4  17      134.52      176.13     24.35 o 
  -9   4  17       86.25       53.20     20.01 o 
  -8   4  17       34.48       36.74     18.18 o 
  -7   4  17        3.19       -2.42     15.15 o 
  -6   4  17       10.34       10.39     13.84 o 
  -5   4  17        1.88       -1.42     12.47 o 
  -4   4  17      389.56      454.10     24.92 o 
  -3   4  17      126.22      124.15     16.94 o 
  -2   4  17       48.29       54.64     14.24 o 
  -1   4  17      167.32      182.51     18.10 o 
   0   4  17        8.68       -9.05     11.37 o 
   1   4  17       52.88       35.30     13.42 o 
   2   4  17       26.45       12.09     12.37 o 
   3   4  17      164.30      207.53     19.55 o 
   4   4  17      174.86      174.08     18.55 o 
   5   4  17       42.39       43.93     14.57 o 
   6   4  17       17.65       23.07     14.14 o 
   7   4  17       85.53       73.39     16.08 o 
   8   4  17       27.93       -6.76     13.74 o 
   9   4  17        3.79       -7.11     14.51 o 
  -9   5  17       18.55       -0.56     17.74 o 
  -8   5  17      182.76      193.90     24.73 o 
  -7   5  17       40.21       32.70     17.16 o 
  -6   5  17       18.12       14.57     15.74 o 
  -5   5  17       69.15       83.70     18.46 o 
  -4   5  17        2.25      -11.12     11.12 o 
  -3   5  17      234.74      280.98     20.55 o 
  -2   5  17      228.34      218.81     18.38 o 
  -1   5  17        0.66      -10.13     10.77 o 
   0   5  17      204.53      247.83     18.73 o 
   1   5  17        0.31        0.05     11.36 o 
   2   5  17       20.89       32.02     15.54 o 
   3   5  17        0.32       -3.99     14.39 o 
   4   5  17      193.76      225.55     23.12 o 
   5   5  17        7.14        5.72     16.04 o 
   6   5  17      589.66      579.53     33.25 o 
   7   5  17       74.83       73.31     19.00 o 
   8   5  17       20.16        7.03     16.15 o 
  -9   6  17      134.67      157.61     44.06 o 
  -8   6  17        6.76       11.57     17.51 o 
  -7   6  17      112.26      157.28     22.14 o 
  -6   6  17        3.55      -14.28     14.28 o 
  -5   6  17      190.23      230.56     19.81 o 
  -4   6  17       15.08        6.65     12.30 o 
  -3   6  17      387.18      445.11     23.79 o 
  -2   6  17       19.62       14.18     12.56 o 
  -1   6  17        1.09       -0.02     11.67 o 
   0   6  17        8.40       -5.74     11.03 o 
   1   6  17        9.88       15.46     12.18 o 
   2   6  17       78.41      111.01     15.66 o 
   3   6  17       80.61      102.77     15.44 o 
   4   6  17       24.35       39.11     16.75 o 
   5   6  17      316.36      300.41     42.19 o 
   6   6  17        8.73        7.29     26.11 o 
   7   6  17       37.58       35.14     17.09 o 
   8   6  17        0.00      -13.39     19.28 o 
  -8   7  17       28.16      -21.34     21.34 o 
  -7   7  17       42.59       34.11     19.54 o 
  -6   7  17       30.49       32.16     14.12 o 
  -5   7  17        0.15       21.06     12.94 o 
  -4   7  17        0.25        2.83     12.59 o 
  -3   7  17       96.48       90.41     15.32 o 
  -2   7  17      198.20      230.21     21.81 o 
  -1   7  17      138.19      158.94     16.67 o 
   0   7  17      111.08      126.00     15.99 o 
   1   7  17       25.79       30.20     12.87 o 
   2   7  17        0.69        2.23     11.42 o 
   3   7  17       12.01        9.09     11.71 o 
   4   7  17        0.53       -7.37     13.33 o 
   5   7  17      270.92      267.52     29.47 o 
   6   7  17        6.20       -5.60     16.88 o 
   7   7  17       54.94       85.59     19.56 o 
  -6   8  17       58.53       92.08     19.99 o 
  -5   8  17       15.24        5.69     15.35 o 
  -4   8  17      258.52      256.12     19.36 o 
  -3   8  17        1.56       -1.84     12.14 o 
  -2   8  17       42.99       41.09     12.72 o 
  -1   8  17        0.21        3.55     13.00 o 
   0   8  17       29.90       34.62     12.26 o 
   1   8  17        1.33        1.34     11.91 o 
   2   8  17        4.44      -11.81     11.81 o 
   3   8  17        6.10       11.14     12.23 o 
   4   8  17      209.83      195.92     18.32 o 
   5   8  17        6.86       -1.26     12.14 o 
   6   8  17      120.63      119.19     28.26 o 
  -5   9  17       11.07       24.34     24.67 o 
  -4   9  17       19.92       13.18     15.56 o 
  -3   9  17       41.56       28.07     16.42 o 
  -2   9  17      179.06      180.36     21.61 o 
  -1   9  17       61.36       75.97     19.79 o 
   0   9  17       20.17       14.42     14.85 o 
   1   9  17       30.30       32.69     16.68 o 
   2   9  17        3.83      -14.61     14.61 o 
   3   9  17       51.02       41.69     27.78 o 
   4   9  17       12.55        3.97     22.00 o 
  -2  10  17        4.17       -4.06     35.29 o 
  -1  10  17        9.76       19.39     23.91 o 
   0  10  17        9.18       13.03     22.46 o 
  -8   0  18      144.52      198.65     30.96 o 
  -6   0  18        0.80       -7.70     19.00 o 
  -4   0  18       78.82       52.82     21.44 o 
  -2   0  18      297.87      261.51     63.28 o 
   0   0  18       81.00       99.49     23.94 o 
   2   0  18      370.98      408.51     48.54 o 
   4   0  18     1004.25     1170.77     99.35 o 
   6   0  18      610.63      627.39     43.08 o 
   8   0  18       10.38       20.55     21.81 o 
  -9   1  18        0.92       19.40     16.19 o 
  -8   1  18       10.63       -4.15     14.59 o 
  -7   1  18        2.02        8.07     14.18 o 
  -6   1  18       50.16       19.47     14.62 o 
  -5   1  18       19.46       16.65     15.74 o 
  -4   1  18       72.14       76.84     15.87 o 
  -3   1  18       24.86       13.60     13.06 o 
  -2   1  18       55.49       38.96     14.11 o 
  -1   1  18        2.10       -3.10     11.70 o 
   0   1  18        0.64        0.47     11.58 o 
   1   1  18       89.25       84.32     15.28 o 
   2   1  18      117.22      163.23     18.22 o 
   3   1  18       73.27      101.90     16.47 o 
   4   1  18       48.35       58.12     15.14 o 
   5   1  18        3.49        9.55     14.00 o 
   6   1  18       69.32       66.60     18.32 o 
   7   1  18      148.46      146.91     20.57 o 
   8   1  18       85.13       99.00     18.38 o 
  -9   2  18      211.65      235.28     27.64 o 
  -8   2  18        5.49      -10.40     13.66 o 
  -7   2  18       64.38       91.41     17.76 o 
  -6   2  18        1.08       -3.13     13.51 o 
  -5   2  18        6.80       12.05     13.54 o 
  -4   2  18      104.58       82.98     16.49 o 
  -3   2  18      125.14      144.72     20.57 o 
  -2   2  18      173.96      175.86     19.25 o 
  -1   2  18      241.61      239.39     20.47 o 
   0   2  18        3.80      -10.39     12.52 o 
   1   2  18       25.86       38.93     14.32 o 
   2   2  18        0.79       10.50     13.07 o 
   3   2  18     1086.07     1050.64     41.80 o 
   4   2  18       61.62       54.41     15.36 o 
   5   2  18      811.20      808.71     33.68 o 
   6   2  18        0.59      -13.10     13.10 o 
   7   2  18       20.29       40.75     19.78 o 
   8   2  18        4.11       -7.35     16.36 o 
  -9   3  18       15.17        6.00     22.10 o 
  -8   3  18       31.69       25.88     16.06 o 
  -7   3  18       73.87      127.40     18.91 o 
  -6   3  18       16.68       16.81     15.11 o 
  -5   3  18        0.03       -6.78     12.87 o 
  -4   3  18      195.01      222.64     21.44 o 
  -3   3  18       90.48      108.98     17.34 o 
  -2   3  18       85.49      120.83     17.94 o 
  -1   3  18       25.43        5.22     12.96 o 
   0   3  18       37.17       15.49     13.19 o 
   1   3  18       13.16       13.34     13.01 o 
   2   3  18      156.05      171.44     22.36 o 
   3   3  18       14.82       33.36     19.33 o 
   4   3  18       33.58       60.00     16.25 o 
   5   3  18       11.62       23.80     14.66 o 
   6   3  18        1.62      -13.49     13.49 o 
   7   3  18       44.44       50.85     15.36 o 
   8   3  18       47.27       63.22     23.75 o 
  -8   4  18       52.07       59.25     20.12 o 
  -7   4  18       81.70       36.57     19.31 o 
  -6   4  18       31.92       13.96     18.64 o 
  -5   4  18       89.50       76.55     19.96 o 
  -4   4  18       24.87       21.77     17.07 o 
  -3   4  18      165.44      156.76     21.96 o 
  -2   4  18       58.67       32.35     17.59 o 
  -1   4  18       89.88      104.85     16.48 o 
   0   4  18        1.45        1.20     12.32 o 
   1   4  18       66.87       34.81     16.76 o 
   2   4  18      332.95      365.48     23.79 o 
   3   4  18      200.65      162.92     19.22 o 
   4   4  18      752.93      804.69     35.03 o 
   5   4  18       37.27       38.91     23.23 o 
   6   4  18      147.06      168.97     23.62 o 
   7   4  18       28.51       52.46     18.17 o 
  -7   5  18       25.64       42.55     18.76 o 
  -6   5  18       19.74       10.75     17.43 o 
  -5   5  18      170.43      167.73     38.29 o 
  -4   5  18       22.51       32.54     17.51 o 
  -3   5  18      137.93      171.25     24.79 o 
  -2   5  18       30.16       19.26     16.65 o 
  -1   5  18       10.10      -16.68     16.68 o 
   0   5  18        0.62       -3.24     14.71 o 
   1   5  18       19.82       19.71     21.62 o 
   2   5  18       11.07       24.87     16.23 o 
   3   5  18       23.56       56.14     22.42 o 
   4   5  18      147.01      139.26     21.96 o 
   5   5  18        4.46        6.38     15.90 o 
   6   5  18       32.26       12.16     16.80 o 
  -7   6  18        0.32       23.24     33.53 o 
  -6   6  18       46.34       35.18     17.94 o 
  -5   6  18        0.42      -15.49     15.49 o 
  -4   6  18      352.30      432.97     30.13 o 
  -3   6  18        9.56        3.64     15.89 o 
  -2   6  18      113.30       81.68     18.95 o 
  -1   6  18       56.63       19.50     24.50 o 
   0   6  18       12.01       -3.32     14.34 o 
   1   6  18        1.94      -14.38     14.38 o 
   2   6  18      120.88      186.25     22.96 o 
   3   6  18      116.97      146.60     22.35 o 
   4   6  18      299.37      326.90     27.36 o 
   5   6  18      148.23      125.04     24.55 o 
   6   6  18        6.98      -11.59     19.99 o 
  -5   7  18      156.18      168.52     22.19 o 
  -4   7  18       23.50       40.32     14.69 o 
  -3   7  18       48.57       74.77     15.35 o 
  -2   7  18        2.85       -0.11     12.48 o 
  -1   7  18       47.10       23.26     13.21 o 
   0   7  18        0.64      -11.72     11.72 o 
   1   7  18       46.52       37.97     14.44 o 
   2   7  18        0.61        2.57     12.39 o 
   3   7  18       18.30       -7.20     15.15 o 
   4   7  18        2.02        3.50     17.14 o 
  -4   8  18        1.65       11.98     32.87 o 
  -3   8  18      379.22      424.75     29.84 o 
  -2   8  18       16.60        5.06     22.73 o 
  -1   8  18       40.72       24.03     16.25 o 
   0   8  18        0.37      -12.61     12.61 o 
   1   8  18       13.96       52.70     21.67 o 
   2   8  18       16.66       23.54     14.79 o 
   3   8  18       53.53        9.99     36.68 o 
  -7   0  19       36.27       39.56     24.51 o 
  -5   0  19       55.06       47.06     29.23 o 
  -3   0  19       30.75       18.42     21.04 o 
  -1   0  19      106.34       75.45     32.74 o 
   1   0  19        0.67       10.01     20.79 o 
   3   0  19        1.52       27.68     27.15 o 
   5   0  19       17.60        9.23     21.72 o 
  -7   1  19        1.66        2.19     15.73 o 
  -6   1  19      108.33      132.49     20.40 o 
  -5   1  19       11.95       27.41     15.11 o 
  -4   1  19      105.89       92.79     17.48 o 
  -3   1  19       80.49       78.10     16.77 o 
  -2   1  19        2.75       -7.59     13.26 o 
  -1   1  19       14.54        8.63     13.87 o 
   0   1  19        1.75       12.58     13.53 o 
   1   1  19       11.76        8.38     14.76 o 
   2   1  19      623.97      690.86     31.68 o 
   3   1  19      459.29      535.48     28.84 o 
   4   1  19      404.19      469.50     34.09 o 
   5   1  19      107.87       83.90     27.25 o 
   6   1  19        0.38       -1.96     14.50 o 
  -7   2  19        4.87       -5.32     23.92 o 
  -6   2  19       13.58       -6.01     15.25 o 
  -5   2  19       10.88       18.45     14.98 o 
  -4   2  19        0.42        1.07     14.16 o 
  -3   2  19        0.06       -9.22     13.33 o 
  -2   2  19       69.60       85.69     17.18 o 
  -1   2  19      113.33      123.45     18.54 o 
   0   2  19        0.59        0.77     13.37 o 
   1   2  19      102.89      148.24     19.25 o 
   2   2  19        8.05       36.25     15.08 o 
   3   2  19        2.61       11.42     14.48 o 
   4   2  19       39.05       30.36     15.65 o 
   5   2  19       19.00       31.33     15.79 o 
   6   2  19       64.77       74.45     17.54 o 
  -6   3  19       11.53      -11.03     16.74 o 
  -5   3  19      145.93      169.23     20.50 o 
  -4   3  19        2.54       -8.46     13.97 o 
  -3   3  19      166.22      183.74     20.28 o 
  -2   3  19       19.95       11.52     14.16 o 
  -1   3  19        1.23       13.04     13.89 o 
   0   3  19       22.06       35.22     14.92 o 
   1   3  19       51.09       50.49     21.45 o 
   2   3  19       33.54       32.98     15.66 o 
   3   3  19      462.41      452.01     29.20 o 
   4   3  19       55.17       52.57     16.04 o 
   5   3  19       36.81       35.37     15.30 o 
  -6   4  19        0.69      -16.51     22.74 o 
  -5   4  19       26.07       25.14     17.99 o 
  -4   4  19        5.46        3.54     22.08 o 
  -3   4  19       53.49       48.89     24.28 o 
  -2   4  19       40.59       28.22     17.55 o 
  -1   4  19        8.32       17.21     16.67 o 
   0   4  19      271.55      317.73     27.78 o 
   1   4  19      152.13      209.84     24.32 o 
   2   4  19       60.71       45.56     18.45 o 
   3   4  19       19.73       20.44     18.08 o 
   4   4  19        8.45       11.43     16.83 o 
   5   4  19       34.19       28.14     20.64 o 
  -5   5  19       57.09       95.20     21.89 o 
  -4   5  19      527.37      612.71     35.76 o 
  -3   5  19       19.76       15.17     18.41 o 
  -2   5  19       96.67       57.56     21.73 o 
  -1   5  19        0.83      -17.33     17.33 o 
   0   5  19        4.15      -15.79     15.79 o 
   1   5  19        3.09        5.07     19.92 o 
   2   5  19      122.47      155.07     22.83 o 
   3   5  19        0.58        4.43     16.58 o 
   4   5  19      105.16       69.09     20.72 o 
  -3   6  19       85.88       93.64     32.50 o 
  -2   6  19       23.66        5.60     17.38 o 
  -1   6  19        3.09       -6.02     23.35 o 
   0   6  19       14.65       -3.46     16.39 o 
   1   6  19       52.98       55.12     19.00 o 
   2   6  19       50.07       50.24     18.52 o 
  -4   0  20       84.53      107.24     31.23 o 
  -2   0  20       90.93       91.21     25.78 o 
   0   0  20        1.92      -11.65     19.45 o 
   2   0  20      237.64      180.21     29.60 o 
  -4   1  20       87.61       63.34     18.63 o 
  -3   1  20       37.38       28.34     16.71 o 
  -2   1  20       14.20        7.98     14.92 o 
  -1   1  20        3.71       -0.94     14.19 o 
   0   1  20       23.98       26.29     15.22 o 
   1   1  20       62.20       90.20     18.18 o 
   2   1  20       29.80       39.27     16.60 o 
   3   1  20      124.84      124.86     20.02 o 
  -4   2  20       58.03      107.78     22.43 o 
  -3   2  20        0.13      -14.81     14.81 o 
  -2   2  20        5.74        5.86     14.61 o 
  -1   2  20       75.54       86.89     18.03 o 
   0   2  20       18.42       28.69     15.03 o 
   1   2  20      163.19      170.42     20.60 o 
   2   2  20        3.01        7.67     15.21 o 
   3   2  20       93.31      116.61     27.65 o 
  -3   3  20       23.37       12.01     18.06 o 
  -2   3  20      108.65      117.38     22.01 o 
  -1   3  20        2.04       -9.20     17.56 o 
   0   3  20       13.32      -16.70     16.70 o 
   1   3  20       80.43       82.32     21.43 o 
   2   3  20      127.52      126.95     23.97 o 
                                                 
